# Supplementary material for: Identification of secreted proteins by comparison of protein abundance in conditioned media and cell lysates
Source: Anal Biochem. Author manuscript; Available in PMC 2022 Dec 16. (PMC9756135; doi:10.1016/j.ab.2022.114846)
Supplement: FullData [file NIHMS1856908-supplement-FullData.xlsx]

## Sheet: Media Lysate Ratios
protein_id	sig_pep	Transmembrane	gene_id	ratio_control_1	ratio_control_2	ratio_control_3	ratio_bfa_1	ratio_bfa_2	ratio_bfa_3	ave	bfa_ave
O43405	TRUE		COCH	371.639	335.19	849.707	48.2003	37.3398	38.8945	518.845	41.4782
P02763	TRUE		ORM1	297.089	306.615	363.157	71.9104	17.93	12.9895	322.287	34.2766
P08697	TRUE		SERPINF2	148.146	107.778	181.841	25.2709	15.7002	15.6759	145.922	18.8823
P23142	TRUE		FBLN1	97.9724	84.4932	113.825	17.3073	10.9698	10.8805	98.7637	13.0525
P02749	TRUE		APOH	81.5779	78.0788	99.0786	15.196	8.39813	9.32584	86.2451	10.9733
Q9Y5C1	TRUE		ANGPTL3	78.8872	69.0243	100.24	19.3142	12.5308	11.3169	82.7172	14.3873
O94985	TRUE	TRANSMEM 860..880; /note="Helical"; /evidence="ECO:0000255"	CLSTN1	71.6391	74.8807	92.7934	12.6694	6.12193	6.67509	79.7711	8.48882
P36955	TRUE		SERPINF1	62.8158	73.3569	85.4507	10.6079	3.24407	3.5843	73.8745	5.8121
P01009	TRUE		SERPINA1	60.7176	68.6488	82.7895	12.1506	3.46542	3.27475	70.7186	6.29694
P01024	TRUE		C3	64.6468	58.2875	80.3549	10.3841	4.62701	4.44496	67.7631	6.48535
P00747	TRUE		PLG	39.0038	39.7534	59.9138	9.05058	6.91061	7.17573	46.2236	7.71231
P02760	TRUE		AMBP	32.3811	27.892	40.3618	4.41898	1.46153	1.50964	33.545	2.46338
P02774	TRUE		GC	25.8242	26.7081	33.7371	2.24925	1.02344	0.969122	28.7565	1.41394
P02771	TRUE		AFP	22.1763	23.5399	31.1916	2.40364	0.646197	0.632695	25.6359	1.22751
P02751	TRUE		FN1	22.9203	21.711	31.953	5.42188	1.95565	1.96172	25.5281	3.11308
P01023	TRUE		A2M	22.0325	22.2606	31.9288	7.87168	2.04732	2.20446	25.4073	4.04115
P02647	TRUE		APOA1	21.8103	20.9334	27.4398	2.70065	1.61851	1.71472	23.3945	2.01129
P14543	TRUE		NID1	21.1715	19.0309	25.7578	5.77916	2.82613	3.61892	21.9868	4.07473
P05997	TRUE		COL5A2	16.2901	19.8839	25.4136	5.2915	3.57211	3.69684	20.5292	4.18682
P02765	TRUE		AHSG	21.1464	16.0992	22.4474	4.76215	2.82088	2.50699	19.8977	3.36334
P54108	TRUE		CRISP3	16.7813	17.3947	22.903	2.04218	1.00194	1.08734	19.0263	1.37715
P02652	TRUE		APOA2	16.8183	15.6885	23.171	3.44827	1.23793	1.2293	18.5592	1.97183
P02671	TRUE		FGA	17.2923	16.1358	21.7367	2.67952	1.91374	1.78741	18.3883	2.12689
P04114	TRUE		APOB	16.5908	15.283	21.4172	3.18215	1.6525	1.51776	17.7636	2.11747
Q9BTY2	TRUE		FUCA2	15.7835	15.3334	21.46	6.59159	2.55782	2.82627	17.5256	3.99189
P10909	TRUE		CLU	17.1065	14.856	19.254	1.87746	1.16629	1.20812	17.0722	1.41729
P02795	FALSE		MT2A	13.862	16.9579	18.4981	26.1922	17.3938	14.3626	16.4394	19.3162
Q92484	TRUE		SMPDL3A	14.2145	13.4948	20.9406	31.2195	9.89049	13.2078	16.2166	18.1059
Q8NBP7	TRUE		PCSK9	12.7641	14.6714	18.6402	2.60344	1.14376	1.38557	15.3586	1.71092
P06280	TRUE		GLA	14.9229	14.5768	16.2877	5.87813	4.43535	5.02238	15.2625	5.11195
P01034	TRUE		CST3	11.4859	14.2651	18.555	2.61057	1.95234	2.1172	14.7687	2.2267
P02675	TRUE		FGB	13.3363	12.6467	17.9686	1.7526	1.53982	1.28421	14.6505	1.52554
P04004	TRUE		VTN	14.4182	13.7337	15.7426	3.32326	1.99943	1.8601	14.6315	2.39427
O75882	TRUE	TRANSMEM 1280..1300; /note="Helical"; /evidence="ECO:0000255"	ATRN	12.4437	11.4209	13.6292	6.8704	2.38095	2.93682	12.4979	4.06273
Q13451	FALSE		FKBP5	22.9445	7.95856	5.99352	0.898471	0.763462	0.662288	12.2989	0.774741
Q86XX4	TRUE	TRANSMEM 3902..3922; /note="Helical"; /evidence="ECO:0000255"	FRAS1	10.4366	11.4539	13.8822	18.3466	7.35396	7.88211	11.9242	11.1942
Q9NQ84	TRUE	TRANSMEM 51..71; /note="Helical; Name=1"; /evidence="ECO:0000255"; TRANSMEM 86..106; /note="Helical; Name=2"; /evidence="ECO:0000255"; TRANSMEM 121..141; /note="Helical; Name=3"; /evidence="ECO:0000255"; TRANSMEM 156..176; /note="Helical; Name=4"; /evidence="ECO:0000255"; TRANSMEM 209..229; /note="Helical; Name=5"; /evidence="ECO:0000255"; TRANSMEM 242..262; /note="Helical; Name=6"; /evidence="EC…	GPRC5C	12.7557	9.72793	12.4052	19.76	4.40833	10.8172	11.6296	11.6619
O00115	TRUE		DNASE2	9.54878	11.7937	13.0804	19.9105	6.24717	7.72986	11.4743	11.2958
Q99715	TRUE		COL12A1	11.0775	10.7943	11.3219	5.00266	2.11617	3.16168	11.0646	3.42684
Q9Y250	FALSE		LZTS1	8.38417	11.4826	12.1088	5.06907	14.7192	12.5597	10.6585	10.7827
Q12912	FALSE	TRANSMEM 496..516; /note="Helical; Anchor for type IV membrane protein"; /evidence="ECO:0000255"	IRAG2	10.2834	10.1978	10.6319	20.911	3.67976	5.49137	10.371	10.0274
P00738	TRUE		HP	8.99353	9.18199	12.5633	2.28601	0.786192	0.885745	10.2463	1.31932
P19823	TRUE		ITIH2	7.95028	7.50473	11.1921	1.40775	0.684512	0.60866	8.88239	0.900307
P27169	TRUE		PON1	7.68591	7.61783	10.1461	3.10094	1.49667	1.7313	8.48327	2.10963
P02679	TRUE		FGG	8.58583	6.73712	9.02317	0.994251	0.991893	0.945589	8.11538	0.977244
P15848	TRUE		ARSB	7.01302	7.62084	9.44176	17.0655	7.58469	7.22618	8.0252	10.6255
Q92823	TRUE	TRANSMEM 1168..1190; /note="Helical"; /evidence="ECO:0000255"	NRCAM	5.72279	6.51204	9.06982	12.664	5.76441	6.31189	7.10155	8.24675
P08581	TRUE	TRANSMEM 933..955; /note="Helical"; /evidence="ECO:0000255"	MET	5.50382	6.93899	7.9675	11.7561	6.11516	6.55887	6.80344	8.14339
Q15262	TRUE	TRANSMEM 753..774; /note="Helical"; /evidence="ECO:0000255"	PTPRK	5.44869	5.08716	7.02217	7.71389	3.38553	3.84986	5.85267	4.98309
P12259	TRUE		F5	4.85566	5.31054	7.06467	3.16208	2.02586	2.12142	5.74362	2.43646
Q8IWT0	FALSE		ZBTB8OS	4.92446	5.21022	6.96731	8.99732	5.67913	3.08927	5.70066	5.92191
Q06481	TRUE	TRANSMEM 693..716; /note="Helical"; /evidence="ECO:0000255"	APLP2	5.18784	5.88887	5.76751	2.85576	1.28291	1.15345	5.61474	1.76404
P00734	TRUE		F2	4.87092	5.1955	6.25718	0.835301	0.439631	0.473258	5.4412	0.58273
Q6AI12	FALSE		ANKRD40	4.28786	4.87789	5.74481	6.75672	5.51799	4.82634	4.97019	5.70035
Q99988	TRUE		GDF15	4.23781	3.79668	6.36533	2.05231	1.34618	1.12736	4.79994	1.50862
P49354	FALSE		FNTA	4.8865	4.6846	4.50601	4.6647	3.78559	4.38903	4.69237	4.27978
P01130	TRUE	TRANSMEM 789..810; /note="Helical"; /evidence="ECO:0000255"	LDLR	4.147	4.09655	5.72491	10.8749	4.57138	3.72201	4.65615	6.38943
P20933	TRUE		AGA	4.16252	4.62963	5.00816	5.80628	1.69403	1.24456	4.6001	2.91496
P19022	TRUE	TRANSMEM 725..745; /note="Helical"; /evidence="ECO:0000255"	CDH2	5.03859	3.58727	5.0269	6.91503	2.88813	2.55935	4.55092	4.12084
Q5T447	FALSE		HECTD3	3.66961	3.68116	6.07921	1.91718	2.1427	1.81336	4.47666	1.95775
Q8NBJ4	FALSE	TRANSMEM 13..35; /note="Helical; Signal-anchor for type II membrane protein"; /evidence="ECO:0000255"	GOLM1	3.85316	3.58823	5.59975	4.56845	1.81908	1.80233	4.34705	2.72995
P54802	TRUE		NAGLU	4.00307	3.91542	4.84291	7.27828	1.84773	2.58155	4.2538	3.90252
P26885	TRUE		FKBP2	4.36713	3.43926	4.42247	4.6714	4.16696	4.42153	4.07629	4.41996
P07225	TRUE		PROS1	3.65647	3.62842	4.79839	0.475416	0.330682	0.330018	4.02776	0.378705
Q9HAT2	TRUE		SIAE	3.7652	3.88691	4.13984	7.16049	2.77689	2.75429	3.93065	4.23056
Q13630	FALSE		GFUS	4.24003	4.03794	3.45947	5.99171	3.64483	3.3141	3.91248	4.31688
Q02818	TRUE		NUCB1	3.32099	3.14091	4.67671	1.04255	0.542185	0.58934	3.71287	0.724693
O43505	FALSE	TRANSMEM 9..36; /note="Helical; Signal-anchor for type II membrane protein"; /evidence="ECO:0000255"	B4GAT1	3.19827	3.26495	4.54344	0.697474	0.424497	0.435505	3.66889	0.519159
P23434	FALSE		GCSH	3.14758	3.10486	4.70468	10.8057	2.50534	3.54868	3.65237	5.61992
P35030	TRUE		PRSS3	2.65266	4.04568	4.20623	3.90441	2.85814	2.82425	3.63485	3.1956
P06865	TRUE		HEXA	3.22383	3.10918	4.35097	7.38826	2.17055	2.58916	3.56133	4.04932
P29279	TRUE		CCN2	3.45382	3.32795	3.7726	1.64695	1.24129	1.10876	3.51812	1.33233
P09958	TRUE	TRANSMEM 716..738; /note="Helical"; /evidence="ECO:0000255"	FURIN	3.79076	2.99823	3.14197	3.5587	1.94889	1.69188	3.31032	2.39982
P21741	TRUE		MDK	3.13748	3.13559	3.22844	1.75864	1.70171	1.84892	3.16717	1.76976
Q5JS37	TRUE		NHLRC3	2.43425	2.98295	3.99987	4.42292	2.42493	2.53661	3.13902	3.12815
P06703	FALSE		S100A6	3.30457	3.15629	2.89835	5.33508	3.92621	3.93634	3.11973	4.39921
Q9Y6K9	FALSE		IKBKG	3.93875	2.55478	2.63332	3.63503	1.84377	1.96829	3.04228	2.48236
P02649	TRUE		APOE	2.72559	2.66065	3.62974	0.567448	0.395974	0.370491	3.00533	0.444638
P56159	TRUE		GFRA1	3.45163	2.55728	2.79295	4.19266	2.78464	3.33557	2.93395	3.43763
Q92820	TRUE		GGH	2.38684	2.57607	3.70554	3.53786	1.02885	1.16782	2.88949	1.91151
Q9H3G5	TRUE		CPVL	2.51562	2.49489	3.41816	4.1686	1.45243	1.48705	2.80956	2.36936
P98160	TRUE		HSPG2	3.0468	2.24936	3.01113	3.78369	1.69399	1.55116	2.7691	2.34294
P31431	TRUE	TRANSMEM 146..170; /note="Helical"; /evidence="ECO:0000255"	SDC4	2.26244	2.81067	3.21684	7.89301	2.05413	1.89042	2.76332	3.94586
Q9BTY7	FALSE		HGH1	3.04011	2.76742	2.29857	7.09188	2.23967	4.86298	2.70203	4.73151
Q9NWY4	FALSE		HPF1	2.74784	2.62025	2.71845	3.07386	1.90609	1.96607	2.69551	2.31534
P15289	TRUE		ARSA	2.43075	2.43269	3.13557	5.10921	1.92578	2.01919	2.66633	3.01806
Q8NDT2	FALSE		RBM15B	2.63152	2.49617	2.81726	0.953201	0.504168	0.443555	2.64831	0.633641
Q9Y287	FALSE	TRANSMEM 55..75; /note="Helical; Signal-anchor for type II membrane protein"; /evidence="ECO:0000255"	ITM2B	2.68413	2.39196	2.69305	0.221703	0.159865	0.190518	2.58971	0.190695
Q14624	TRUE		ITIH4	1.98272	2.05167	3.57855	2.65046	2.58271	1.71368	2.53765	2.31562
P15586	TRUE		GNS	2.14763	2.21977	3.21745	6.85846	1.98535	2.28589	2.52828	3.7099
A6NFI3	FALSE		ZNF316	2.44436	2.31071	2.77396	2.17602	2.36601	2.62275	2.50968	2.38826
P78504	TRUE	TRANSMEM 1068..1093; /note="Helical"; /evidence="ECO:0000255"	JAG1	1.98783	2.41498	2.95316	4.14516	2.07599	2.31934	2.45199	2.84683
O00754	TRUE		MAN2B1	1.98551	2.05688	2.94231	7.30089	2.34085	2.31001	2.32824	3.98392
P08236	TRUE		GUSB	1.73777	1.8887	3.33921	4.95749	1.81538	1.43548	2.32189	2.73612
Q01459	TRUE		CTBS	2.18314	2.43284	2.16175	4.59338	1.12709	1.89745	2.25924	2.53931
Q8N9N5	FALSE		BANP	2.22897	2.3272	1.97209	5.66328	1.66829	1.88009	2.17609	3.07055
Q86SQ4	TRUE	TRANSMEM 863..883; /note="Helical; Name=1"; /evidence="ECO:0000255"; TRANSMEM 904..924; /note="Helical; Name=2"; /evidence="ECO:0000255"; TRANSMEM 930..950; /note="Helical; Name=3"; /evidence="ECO:0000255"; TRANSMEM 971..991; /note="Helical; Name=4"; /evidence="ECO:0000255"; TRANSMEM 1025..1045; /note="Helical; Name=5"; /evidence="ECO:0000255"; TRANSMEM 1070..1090; /note="Helical; Name=6"; /evide…	ADGRG6	1.92645	1.87365	2.71737	3.48459	1.16624	1.24889	2.17249	1.96657
P34741	TRUE	TRANSMEM 145..169; /note="Helical"; /evidence="ECO:0000255"	SDC2	1.57924	2.03663	2.85603	7.7478	1.91321	1.91365	2.1573	3.85822
Q9Y5E6	TRUE	TRANSMEM 691..711; /note="Helical"; /evidence="ECO:0000255"	PCDHB3	1.75865	1.67886	2.89726	0.871813	0.866482	0.916942	2.11159	0.885079
P49366	FALSE		DHPS	1.94733	1.99459	2.25792	2.16952	1.97932	1.66106	2.06661	1.93663
Q06033	TRUE		ITIH3	1.87152	1.66543	2.51507	3.69503	1.99003	2.10112	2.01734	2.59539
P28300	TRUE		LOX	1.82954	1.83005	2.28229	0.840316	0.506699	0.679651	1.98063	0.675555
P07686	TRUE		HEXB	1.63565	1.79665	2.30455	4.23299	1.40317	1.54694	1.91228	2.39437
Q13867	FALSE		BLMH	1.59159	1.98542	2.14137	4.12069	1.61604	1.70668	1.90613	2.48113
Q5JU85	FALSE		IQSEC2	1.93532	1.89441	1.76614	1.84789	2.31122	2.17115	1.86529	2.11009
Q92859	TRUE	TRANSMEM 1106..1126; /note="Helical"; /evidence="ECO:0000255"	NEO1	1.80429	1.66301	1.75314	3.4712	1.33281	1.39911	1.74015	2.06771
P21860	TRUE	TRANSMEM 644..664; /note="Helical"; /evidence="ECO:0000255"	ERBB3	1.37579	1.40645	2.35496	3.04674	1.0638	1.39815	1.7124	1.83623
P83876	FALSE		TXNL4A	1.84928	1.37517	1.68838	1.8928	1.30867	2.03913	1.63761	1.74687
P05204	FALSE		HMGN2	1.34829	1.53586	2.01383	3.36734	1.44048	1.26198	1.63266	2.02327
Q9NUP9	FALSE		LIN7C	1.53224	1.55414	1.62864	2.53406	1.66084	1.74925	1.57167	1.98138
Q9Y646	TRUE		CPQ	1.50069	1.47787	1.72093	3.41737	1.21526	1.03394	1.5665	1.88885
P10253	TRUE		GAA	1.42181	1.33118	1.82829	5.79737	1.62088	1.75732	1.52709	3.05852
P49721	FALSE		PSMB2	1.61888	1.43628	1.50381	2.52009	1.27305	1.40716	1.51965	1.73343
Q96CN7	FALSE		ISOC1	1.31573	1.38601	1.83739	2.55171	1.21102	1.2593	1.51305	1.67401
P05067	TRUE	TRANSMEM 702..722; /note="Helical"; /evidence="ECO:0000305|PubMed:22584060, ECO:0000305|PubMed:22654059, ECO:0000305|PubMed:30630874"	APP	1.47174	1.29125	1.7674	0.775086	0.346467	0.3732	1.51013	0.498251
P04732	FALSE		MT1E	1.08514	1.92192	1.50071	2.18723	1.55395	0.893735	1.50259	1.54497
Q8NHP8	TRUE		PLBD2	1.26783	1.44091	1.79316	3.64805	1.41422	1.38977	1.50064	2.15068
P53634	TRUE		CTSC	1.37992	1.22857	1.81576	1.72254	0.694407	0.837842	1.47475	1.08493
Q9UNW1	TRUE		MINPP1	1.18027	1.39516	1.80733	0.991847	0.532721	0.655303	1.46092	0.726623
P07602	TRUE		PSAP	1.38694	1.33484	1.60873	1.5776	1.28045	1.40241	1.4435	1.42015
P06454	FALSE		PTMA	1.5471	1.38486	1.35643	2.19705	1.31876	1.33042	1.42946	1.61541
P30046	FALSE		DDT	1.45319	1.47297	1.34972	4.0712	1.14975	0.887481	1.42529	2.03614
Q86TP1	FALSE		PRUNE1	1.41081	1.59944	1.20766	2.3695	1.14681	1.39215	1.40597	1.63616
P06132	FALSE		UROD	1.50617	1.45799	1.22102	1.21213	1.27374	1.16021	1.39506	1.21536
O60361	FALSE		NME2P1	1.55373	1.37299	1.21111	3.37177	1.1839	0.855473	1.37928	1.80371
P11047	TRUE		LAMC1	1.16801	1.21847	1.64949	1.41868	0.610639	0.63889	1.34532	0.889402
Q8IVT2	FALSE		MISP	1.31427	1.21723	1.3591	1.05675	1.63036	1.35763	1.29687	1.34825
Q9UKZ9	TRUE		PCOLCE2	1.07139	1.19325	1.59197	0.511728	0.456587	0.382107	1.28554	0.450141
Q13228	FALSE		SELENBP1	1.16036	1.29373	1.37293	2.02201	1.05603	1.11452	1.27567	1.39752
P48506	FALSE		GCLC	1.28614	1.42635	1.08996	1.53742	1.17098	1.26308	1.26748	1.32382
Q9NZU0	TRUE	TRANSMEM 529..549; /note="Helical"; /evidence="ECO:0000255"	FLRT3	1.03261	1.17936	1.58539	3.38569	1.22968	1.22098	1.26579	1.94545
Q05707	TRUE		COL14A1	1.07545	1.10243	1.57229	0.544041	0.346762	0.353507	1.25006	0.41477
Q96FN9	FALSE		DTD2	1.12973	1.34286	1.2598	2.31698	1.22743	0.961024	1.24413	1.50181
P28799	TRUE		GRN	1.07884	1.05877	1.56684	2.69654	1.12548	1.10576	1.23482	1.64259
P16930	FALSE		FAH	1.01107	0.84497	1.79538	0.972613	0.684054	0.772738	1.21714	0.809802
P14621	FALSE		ACYP2	1.01655	1.30288	1.30658	1.51809	0.830155	0.944736	1.20867	1.09766
P36639	FALSE		NUDT1	0.94892	1.11286	1.38264	2.59831	0.74516	1.01449	1.14814	1.45265
P60510	FALSE		PPP4C	1.22527	1.07953	1.13763	1.33389	1.21936	1.17786	1.14748	1.2437
P0DP23	FALSE		CALM1	1.11334	1.18218	1.09875	1.69326	0.965603	1.2417	1.13142	1.30019
Q6ZNA5	FALSE	TRANSMEM 2..22; /note="Helical; Name=1"; /evidence="ECO:0000255"; TRANSMEM 372..392; /note="Helical; Name=2"; /evidence="ECO:0000255"; TRANSMEM 415..435; /note="Helical; Name=3"; /evidence="ECO:0000255"; TRANSMEM 446..466; /note="Helical; Name=4"; /evidence="ECO:0000255"; TRANSMEM 491..511; /note="Helical; Name=5"; /evidence="ECO:0000255"; TRANSMEM 515..535; /note="Helical; Name=6"; /evidence="EC…	FRRS1	1.08152	1.13175	1.16723	5.02673	1.31268	1.63451	1.12683	2.65797
P12830	TRUE	TRANSMEM 710..730; /note="Helical"; /evidence="ECO:0000255"	CDH1	1.0843	1.06047	1.16928	1.72782	0.813014	0.911558	1.10468	1.1508
O14818	FALSE		PSMA7	1.19608	1.14322	0.959107	1.896	0.94451	1.11824	1.09947	1.31958
P07205	FALSE		PGK2	0.960647	1.03923	1.19639	2.03275	1.29177	1.4102	1.06542	1.57824
P18827	TRUE	TRANSMEM 255..275; /note="Helical"; /evidence="ECO:0000255"	SDC1	1.03229	0.99496	1.1465	3.10358	1.02316	0.981841	1.05792	1.70286
P04179	FALSE		SOD2	0.661247	0.865462	1.62904	4.68696	0.610437	0.992796	1.05192	2.09673
P30047	FALSE		GCHFR	0.989553	0.853711	1.30365	1.17437	0.814246	1.05983	1.04897	1.01615
Q15493	FALSE		RGN	1.00516	1.1006	1.0377	1.65741	0.888841	0.905766	1.04782	1.15067
Q02809	TRUE		PLOD1	0.876103	0.866966	1.3284	0.624941	0.358813	0.377369	1.02382	0.453707
P20962	FALSE		PTMS	1.02131	1.04296	0.938167	1.42522	1.00889	1.01414	1.00081	1.14942
Q9Y6N7	TRUE	TRANSMEM 898..918; /note="Helical"; /evidence="ECO:0000255"	ROBO1	0.958079	0.903412	1.06736	1.70016	0.877638	0.998479	0.976284	1.19209
P17900	TRUE		GM2A	0.828057	0.85004	1.21762	0.65649	0.648079	0.659443	0.96524	0.654671
P61916	TRUE		NPC2	0.861064	0.870726	1.15591	0.835747	0.585403	0.655322	0.962568	0.692157
O75077	TRUE	TRANSMEM 793..813; /note="Helical"; /evidence="ECO:0000255"	ADAM23	0.825861	0.7714	1.26632	0.293828	0.1433	0.140547	0.954527	0.192559
P46926	FALSE		GNPDA1	1.02693	0.954172	0.876409	1.23565	0.780082	0.966926	0.952503	0.99422
O75581	TRUE	TRANSMEM 1371..1393; /note="Helical"; /evidence="ECO:0000255"	LRP6	0.799736	0.803291	1.24175	1.7103	0.803322	0.757672	0.948261	1.09043
P05089	FALSE		ARG1	1.02976	0.879342	0.92623	1.78573	0.752804	0.965316	0.94511	1.16795
Q14118	TRUE	TRANSMEM 750..775; /note="Helical"; /evidence="ECO:0000255"	DAG1	0.770548	0.816555	1.23789	1.45278	0.801862	0.766431	0.941666	1.00702
O14672	TRUE	TRANSMEM 673..693; /note="Helical"; /evidence="ECO:0000255"	ADAM10	0.723024	0.909698	1.18916	0.695505	0.424158	0.461852	0.940628	0.527172
P05114	FALSE		HMGN1	0.793388	0.865732	1.15092	2.11334	0.884639	0.793494	0.936679	1.26382
O43493	TRUE	TRANSMEM 382..402; /note="Helical"; /evidence="ECO:0000255"	TGOLN2	0.858247	0.858548	1.07553	7.21071	1.64823	1.77774	0.930775	3.54556
P35237	FALSE		SERPINB6	0.811835	0.990528	0.967545	1.10736	0.69847	0.83209	0.923303	0.879305
Q9Y5U2	FALSE		TSSC4	0.92188	1.00669	0.834879	2.29332	0.547155	0.475242	0.921151	1.10524
P28066	FALSE		PSMA5	1.02132	0.919311	0.820232	1.66914	0.782874	0.86828	0.920286	1.10677
P07942	TRUE		LAMB1	0.772845	0.824041	1.16265	0.850086	0.339499	0.393037	0.919847	0.527541
Q9P246	TRUE	TRANSMEM 219..235; /note="Helical"; /evidence="ECO:0000255"	STIM2	0.790385	0.81906	1.13549	1.448	0.831853	0.524497	0.91498	0.934784
P62633	FALSE		CNBP	0.945402	0.961022	0.806537	1.07045	1.03031	1.04151	0.90432	1.04742
Q13510	TRUE		ASAH1	0.855364	0.715276	1.09687	1.24307	0.670965	0.773287	0.889171	0.895772
P42785	TRUE		PRCP	0.781415	0.836631	1.04066	1.18824	0.628443	0.662551	0.886236	0.826413
Q8N4P3	FALSE		HDDC3	0.895053	0.915994	0.823967	0.909026	0.672912	0.896322	0.878338	0.826087
Q96N46	FALSE		TTC14	0.867503	0.718803	1.04256	1.48384	0.691161	1.07369	0.876288	1.0829
Q6FIF0	FALSE		ZFAND6	0.926693	0.898866	0.777283	0.775172	0.685361	0.776308	0.867614	0.745614
Q8IV08	FALSE	TRANSMEM 39..59; /note="Helical; Signal-anchor for type II membrane protein"; /evidence="ECO:0000269|PubMed:22428023"	PLD3	0.761152	0.82167	1.01866	1.41267	1.08275	1.02187	0.867161	1.17243
Q8N543	FALSE		OGFOD1	0.941687	0.73408	0.824531	1.05611	0.897525	0.786484	0.833433	0.913374
Q9NWV4	FALSE		CZIB	0.834703	0.87786	0.751389	0.974961	0.829848	0.879974	0.821317	0.894928
Q8WUH2	FALSE		TGFBRAP1	0.793858	0.815775	0.833984	0.347433	0.781981	0.937774	0.814539	0.689063
O75891	FALSE		ALDH1L1	0.902225	0.825765	0.695324	0.910649	0.911621	0.894921	0.807772	0.90573
P02654	TRUE		APOC1	0.753669	0.760097	0.907446	0.157605	0.143807	0.132587	0.807071	0.144666
Q8TAF3	FALSE		WDR48	0.70917	0.805643	0.86417	1.08356	0.727928	0.758466	0.792994	0.856651
P42830	TRUE		CXCL5	0.918316	0.531507	0.925169	0.140801	0.119572	0.144125	0.791664	0.134833
Q9Y316	FALSE		MEMO1	0.673424	0.812831	0.877559	0.722198	0.846034	0.804892	0.787938	0.791041
P15291	FALSE	TRANSMEM 25..44; /note="Helical; Signal-anchor for type II membrane protein"; /evidence="ECO:0000255"	B4GALT1	0.699786	0.844475	0.809794	0.787502	0.451288	0.43522	0.784685	0.558004
P10586	TRUE	TRANSMEM 1264..1284; /note="Helical"; /evidence="ECO:0000255"	PTPRF	0.692801	0.703035	0.955375	1.33874	0.688712	0.789117	0.783737	0.938855
P13716	FALSE		ALAD	0.633187	0.762008	0.941705	1.30199	0.7181	0.792644	0.778967	0.937576
P61457	FALSE		PCBD1	0.71391	0.823459	0.759052	1.45088	0.782646	0.673409	0.765474	0.968979
Q9H2H8	FALSE		PPIL3	0.700945	0.805859	0.782812	0.847718	0.695237	0.776846	0.763206	0.773267
P00338	FALSE		LDHA	0.767444	0.771191	0.696424	0.983732	0.657638	0.686808	0.74502	0.776059
P28072	FALSE		PSMB6	0.793194	0.770479	0.663789	1.12387	0.606489	0.691087	0.742487	0.80715
Q9ULA0	FALSE		DNPEP	0.729968	0.759569	0.729418	0.734916	0.700915	0.607595	0.739652	0.681142
P20711	FALSE		DDC	0.798819	0.750652	0.664642	0.661973	0.558298	0.524918	0.738038	0.58173
P63313	FALSE		TMSB10	0.757482	0.82403	0.623733	1.44206	0.701405	0.877026	0.735082	1.00683
P09960	FALSE		LTA4H	0.720346	0.758176	0.720051	1.13555	0.624791	0.620119	0.732858	0.793487
O95479	TRUE		H6PD	0.661852	0.786562	0.737318	0.93947	0.894769	0.877407	0.728577	0.903882
P33908	FALSE	TRANSMEM 42..62; /note="Helical; Signal-anchor for type II membrane protein"; /evidence="ECO:0000255"	MAN1A1	0.615428	0.626114	0.933993	0.206825	0.097598	0.106611	0.725179	0.137011
Q86WQ0	FALSE		NR2C2AP	0.547282	0.78904	0.789366	0.768004	0.633867	0.469049	0.708563	0.62364
P25787	FALSE		PSMA2	0.781538	0.717178	0.600427	1.11518	0.529322	0.687043	0.699714	0.777182
P20618	FALSE		PSMB1	0.79929	0.730006	0.568461	1.08354	0.600172	0.686378	0.699252	0.790031
Q03164	FALSE		KMT2A	0.491725	0.793171	0.803413	0.28975	0.753724	0.903423	0.696103	0.648966
P50583	FALSE		NUDT2	0.667448	0.722097	0.693672	1.19609	0.492765	0.619437	0.694406	0.769431
Q9H6E5	FALSE		TUT1	0.58571	0.793552	0.700961	0.724808	0.91967	0.913401	0.693408	0.852626
Q01970	FALSE		PLCB3	0.456216	0.560625	1.06184	0.372259	0.303522	0.339555	0.692895	0.338445
P25788	FALSE		PSMA3	0.776327	0.698484	0.596339	1.01719	0.527479	0.627052	0.690383	0.723906
Q9UMX5	TRUE		NENF	0.708781	0.642292	0.715983	0.776544	0.571122	0.698933	0.689019	0.6822
Q96AT9	FALSE		RPE	0.682003	0.744615	0.615316	0.568685	0.693175	0.636991	0.680645	0.63295
Q5MIZ7	FALSE		PPP4R3B	0.688015	0.652646	0.685678	0.730884	0.651664	0.720338	0.675446	0.700962
Q9UBR2	TRUE		CTSZ	0.65403	0.605097	0.760068	1.01927	0.424508	0.436661	0.673065	0.626813
Q96S59	FALSE		RANBP9	0.717122	0.58826	0.703619	1.2132	0.591306	0.663899	0.669667	0.822802
P50895	TRUE	TRANSMEM 548..568; /note="Helical"; /evidence="ECO:0000255"	BCAM	0.564403	0.586238	0.842933	1.13272	0.597727	0.672046	0.664525	0.80083
Q14691	FALSE		GINS1	0.568628	0.713505	0.707397	1.21885	0.561747	0.616558	0.663176	0.799051
B7ZW38	FALSE		HNRNPCL3	0.628093	0.652992	0.704646	0.843649	0.531232	0.591598	0.661911	0.655493
Q6P4A8	TRUE		PLBD1	0.544525	0.620271	0.811807	2.18423	0.704143	0.759878	0.658868	1.21608
P27797	TRUE		CALR	0.604734	0.637493	0.730579	1.34168	0.477987	0.541247	0.657602	0.786971
P60174	FALSE		TPI1	0.626345	0.698712	0.634281	1.39269	0.552419	0.735665	0.653113	0.89359
Q9C010	FALSE		PKIB	0.668612	0.68794	0.585592	1.15114	0.633356	0.690223	0.647381	0.824907
P62328	FALSE		TMSB4X	0.699233	0.697897	0.534556	1.15841	0.518858	0.70506	0.643895	0.794108
P07307	FALSE	TRANSMEM 59..79; /note="Helical; Signal-anchor for type II membrane protein"; /evidence="ECO:0000255"	ASGR2	0.785068	0.481084	0.623187	0.535349	0.182437	0.398641	0.62978	0.372142
P13473	TRUE	TRANSMEM 376..399; /note="Helical"; /evidence="ECO:0000255|PROSITE-ProRule:PRU00740"	LAMP2	0.580261	0.575901	0.727293	2.09301	0.532229	0.553178	0.627818	1.05947
P51654	TRUE		GPC3	0.616083	0.536051	0.716812	0.679714	0.364338	0.386032	0.622982	0.476695
O75503	FALSE	TRANSMEM 24..41; /note="Helical; Signal-anchor for type II membrane protein"; /evidence="ECO:0000255"	CLN5	0.651202	0.52143	0.6896	0.882583	0.441755	0.374468	0.620744	0.566269
Q49AR2	FALSE		C5orf22	0.544858	0.558997	0.754353	0.375876	0.23078	0.274898	0.619403	0.293851
Q96C90	FALSE		PPP1R14B	0.692561	0.529252	0.634549	0.663005	0.541208	0.751016	0.618787	0.651743
Q969H8	TRUE		MYDGF	0.623297	0.580243	0.644327	0.651991	0.370431	0.420676	0.615956	0.481033
Q9BV57	FALSE		ADI1	0.637602	0.550719	0.658754	0.731317	0.524349	0.530375	0.615692	0.595347
P62942	FALSE		FKBP1A	0.635775	0.6637	0.541323	0.696124	0.647728	0.72213	0.6136	0.688661
O95490	TRUE	TRANSMEM 852..872; /note="Helical; Name=1"; /evidence="ECO:0000255"; TRANSMEM 881..901; /note="Helical; Name=2"; /evidence="ECO:0000255"; TRANSMEM 908..928; /note="Helical; Name=3"; /evidence="ECO:0000255"; TRANSMEM 953..973; /note="Helical; Name=4"; /evidence="ECO:0000255"; TRANSMEM 991..1011; /note="Helical; Name=5"; /evidence="ECO:0000255"; TRANSMEM 1038..1058; /note="Helical; Name=6"; /eviden…	ADGRL2	0.497263	0.612433	0.704261	0.980104	0.40787	0.693876	0.604652	0.69395
Q09328	FALSE	TRANSMEM 14..30; /note="Helical; Signal-anchor for type II membrane protein"; /evidence="ECO:0000255"	MGAT5	0.530781	0.554809	0.718122	0.137017	0.208633	0.16864	0.601238	0.17143
Q5TAQ9	FALSE		DCAF8	0.531118	0.546176	0.714107	0.460244	0.563739	0.473751	0.597133	0.499245
O75223	FALSE		GGCT	0.6031	0.615896	0.571689	0.866934	0.640035	0.64259	0.596895	0.71652
P15151	TRUE	TRANSMEM 344..367; /note="Helical"; /evidence="ECO:0000255"	PVR	0.511425	0.493648	0.780798	0.312307	0.192485	0.207826	0.59529	0.237539
Q7Z4H3	FALSE		HDDC2	0.636943	0.508158	0.63633	0.629639	0.301494	0.270456	0.59381	0.40053
P46976	FALSE		GYG1	0.482299	0.552813	0.71743	0.512117	0.391126	0.456267	0.584181	0.45317
Q5TFE4	FALSE		NT5DC1	0.601025	0.540648	0.601418	0.981978	0.615433	0.592776	0.58103	0.730062
P84101	FALSE		SERF2	0.562219	0.572776	0.59845	1.1484	0.547046	0.592789	0.577815	0.762743
Q9Y2S6	FALSE		TMA7	0.54207	0.575001	0.611348	0.858972	0.513348	0.75553	0.57614	0.709283
Q8TEA8	FALSE		DTD1	0.58423	0.551096	0.587513	0.469599	0.49338	0.504014	0.57428	0.488998
Q7Z7E8	FALSE		UBE2Q1	0.584561	0.571884	0.558178	0.50074	0.577688	0.510129	0.571541	0.529519
Q9UHY7	FALSE		ENOPH1	0.584066	0.579116	0.53169	0.938141	0.657156	0.580798	0.564957	0.725365
Q9NVS9	FALSE		PNPO	0.58409	0.578647	0.522596	0.421954	0.619596	0.534961	0.561778	0.525503
Q09028	FALSE		RBBP4	0.529554	0.509952	0.639213	0.972784	0.553462	0.61376	0.559573	0.713335
Q13740	TRUE	TRANSMEM 528..549; /note="Helical"; /evidence="ECO:0000255"	ALCAM	0.452949	0.484519	0.737	1.3679	0.451209	0.465083	0.558156	0.761397
P60900	FALSE		PSMA6	0.613535	0.553915	0.503407	0.885837	0.461744	0.534337	0.556952	0.627306
P25789	FALSE		PSMA4	0.630555	0.564626	0.471771	0.845688	0.443662	0.527738	0.555651	0.605696
Q8IYB7	FALSE		DIS3L2	0.477229	0.658544	0.512505	0.446934	0.506291	0.582869	0.549426	0.512031
Q13287	FALSE		NMI	0.563368	0.504682	0.57838	0.568638	0.436568	0.507681	0.54881	0.504296
Q96ER3	FALSE		SAAL1	0.542686	0.566555	0.533694	0.439314	0.729273	0.725756	0.547645	0.631448
P78324	TRUE	TRANSMEM 374..394; /note="Helical"; /evidence="ECO:0000255"	SIRPA	0.512584	0.530301	0.59231	0.623414	0.365196	0.358856	0.545065	0.449155
Q9C0C4	TRUE	TRANSMEM 664..684; /note="Helical"; /evidence="ECO:0000255"	SEMA4C	0.428618	0.482443	0.723014	1.08781	0.606179	0.606138	0.544691	0.766709
P25786	FALSE		PSMA1	0.576366	0.544342	0.505826	0.813052	0.459687	0.533597	0.542178	0.602112
Q9Y547	FALSE		HSPB11	0.580244	0.568002	0.467332	0.782089	0.494286	0.464439	0.538526	0.580271
Q9H299	FALSE		SH3BGRL3	0.564556	0.624206	0.420138	0.705335	0.405812	0.440426	0.5363	0.517191
Q9NQP4	FALSE		PFDN4	0.572401	0.521384	0.501769	0.693068	0.501609	0.535932	0.531852	0.57687
P13284	TRUE		IFI30	0.50724	0.456139	0.624656	0.241582	0.230797	0.270298	0.529345	0.247559
P23284	TRUE		PPIB	0.482581	0.513376	0.588497	0.770234	0.339106	0.376917	0.528152	0.495419
Q96BJ3	FALSE		AIDA	0.508669	0.554489	0.511606	0.300716	0.628529	0.546056	0.524921	0.491767
Q15293	TRUE		RCN1	0.484834	0.462981	0.624395	0.725979	0.433593	0.422934	0.52407	0.527502
O14786	TRUE	TRANSMEM 857..879; /note="Helical"; /evidence="ECO:0000255"	NRP1	0.455078	0.478018	0.630926	0.511666	0.249981	0.289941	0.521341	0.350529
Q12959	FALSE		DLG1	0.523078	0.479144	0.540253	0.620651	0.48766	0.572471	0.514158	0.56026
P48637	FALSE		GSS	0.470232	0.516988	0.550094	0.798524	0.405926	0.371949	0.512438	0.525466
P48163	FALSE		ME1	0.531147	0.517939	0.483694	0.728249	0.470155	0.445576	0.510927	0.547993
P21359	FALSE		NF1	0.498879	0.49102	0.540047	0.387651	0.494265	0.689722	0.509982	0.523879
Q03154	FALSE		ACY1	0.509878	0.529135	0.488972	0.747689	0.470253	0.503752	0.509328	0.573898
Q14240	FALSE		EIF4A2	0.553443	0.5059	0.466608	0.542464	0.601812	0.551146	0.50865	0.565141
Q6XQN6	FALSE		NAPRT	0.517917	0.50156	0.495259	0.604393	0.487111	0.443893	0.504912	0.511799
P14550	FALSE		AKR1A1	0.50527	0.532044	0.476598	0.750606	0.458856	0.496537	0.504637	0.568666
Q9Y657	FALSE		SPIN1	0.624379	0.441983	0.442435	0.485658	0.622008	0.522335	0.502932	0.543334
Q02487	TRUE	TRANSMEM 695..715; /note="Helical"; /evidence="ECO:0000255"	DSC2	0.429315	0.471654	0.605615	0.945938	0.428465	0.444305	0.502195	0.606236
P09972	FALSE		ALDOC	0.487082	0.536774	0.478133	0.641043	0.439999	0.600442	0.500663	0.560494
Q13685	FALSE		AAMP	0.52109	0.497366	0.478966	0.816855	0.521846	0.494221	0.499141	0.610974
P28070	FALSE		PSMB4	0.569023	0.462846	0.461285	0.829843	0.439906	0.486826	0.497718	0.585525
P33316	FALSE		DUT	0.500424	0.483093	0.507439	0.686666	0.487357	0.563689	0.496985	0.579238
Q9H4A4	FALSE		RNPEP	0.50203	0.493103	0.477571	0.658444	0.430372	0.454391	0.490901	0.514402
Q8NEZ5	FALSE		FBXO22	0.397642	0.524475	0.5456	0.807176	0.476129	0.59034	0.489239	0.624548
O95865	FALSE		DDAH2	0.509506	0.511566	0.443258	0.625205	0.507071	0.530594	0.48811	0.55429
Q5GLZ8	FALSE		HERC4	0.619014	0.425531	0.41927	0.412128	0.346991	0.430552	0.487938	0.396557
Q9UK76	FALSE		JPT1	0.502965	0.475048	0.484729	0.383588	0.476911	0.519848	0.487581	0.460115
P47755	FALSE		CAPZA2	0.492778	0.474687	0.492445	0.36729	0.484072	0.399336	0.486636	0.4169
Q9NTM9	FALSE		CUTC	0.465925	0.500384	0.491319	0.508408	0.491646	0.440804	0.485876	0.480286
Q9BSE5	FALSE		AGMAT	0.463455	0.417584	0.572509	0.931331	0.291193	0.351592	0.484516	0.524705
P07951	FALSE		TPM2	0.4961	0.471408	0.484963	0.493965	0.585028	0.59897	0.484157	0.559321
O00291	FALSE		HIP1	0.365072	0.507923	0.577234	0.204165	0.243095	0.329038	0.48341	0.258766
Q96T23	FALSE		RSF1	0.443218	0.525723	0.476294	0.449136	0.360662	0.369283	0.481745	0.393027
Q9NUL5	FALSE		SHFL	0.48146	0.513664	0.442959	0.580975	0.515475	0.47688	0.479361	0.524443
O14602	FALSE		EIF1AY	0.493839	0.52968	0.407408	0.397706	0.509988	0.447896	0.476976	0.451863
P30086	FALSE		PEBP1	0.501829	0.510681	0.417056	0.708051	0.440044	0.448787	0.476522	0.532294
Q9P2L0	FALSE		WDR35	0.563693	0.420412	0.432979	0.706846	0.522871	0.394584	0.472361	0.541434
Q9H1D9	FALSE		POLR3F	0.475134	0.396001	0.545233	0.778658	0.318375	0.338393	0.472123	0.478475
P14314	TRUE		PRKCSH	0.428495	0.410592	0.575457	0.759749	0.353996	0.400398	0.471515	0.504714
P52888	FALSE		THOP1	0.457584	0.48294	0.4713	0.651492	0.422515	0.415926	0.470608	0.496644
P02794	FALSE		FTH1	0.380354	0.393895	0.627359	1.36657	0.449859	0.521146	0.467202	0.779192
P27695	FALSE		APEX1	0.430611	0.469884	0.495671	0.65443	0.439261	0.390753	0.465389	0.494815
P15104	FALSE		GLUL	0.44082	0.476549	0.474509	0.616007	0.4866	0.518346	0.463959	0.540318
Q92696	FALSE		RABGGTA	0.452392	0.456815	0.480952	0.569166	0.414955	0.42448	0.463386	0.469533
P67809	FALSE		YBX1	0.493985	0.478645	0.414966	0.513059	0.523477	0.508034	0.462532	0.514857
Q8IUI8	FALSE		CRLF3	0.677775	0.352373	0.354373	0.484502	0.477902	0.393436	0.461507	0.451946
P07148	FALSE		FABP1	0.465631	0.486223	0.428881	0.677134	0.51224	0.510808	0.460245	0.566727
P31150	FALSE		GDI1	0.444763	0.469237	0.465932	0.576325	0.366598	0.385555	0.459977	0.442826
P06733	FALSE		ENO1	0.453015	0.49015	0.429104	0.673019	0.447465	0.498956	0.457423	0.539813
Q9Y680	TRUE		FKBP7	0.411202	0.438834	0.517998	0.593894	0.41755	0.393808	0.456011	0.468417
P62877	FALSE		RBX1	0.430803	0.448965	0.480188	0.437854	0.474019	0.487299	0.453319	0.46639
Q9H9Q2	FALSE		COPS7B	0.461443	0.39835	0.497447	0.52089	0.40344	0.382861	0.452413	0.43573
Q99757	FALSE		TXN2	0.482379	0.349998	0.519861	0.644871	0.358864	0.327788	0.450746	0.443841
P32929	FALSE		CTH	0.426726	0.444216	0.468724	0.755157	0.479215	0.458177	0.446555	0.564183
P49720	FALSE		PSMB3	0.552117	0.429892	0.35668	0.643051	0.343527	0.40844	0.446229	0.465006
P34932	FALSE		HSPA4	0.432103	0.451121	0.454739	0.667748	0.40811	0.435258	0.445987	0.503705
O00479	FALSE		HMGN4	0.365886	0.421992	0.548576	0.833104	0.404129	0.399681	0.445485	0.545638
P11021	TRUE		HSPA5	0.378827	0.390971	0.559138	0.60673	0.338958	0.357883	0.442979	0.434523
P49770	FALSE		EIF2B2	0.431421	0.447681	0.449515	0.327949	0.401508	0.402869	0.442872	0.377442
O94760	FALSE		DDAH1	0.468757	0.466831	0.391642	0.635651	0.3971	0.422513	0.44241	0.485088
O75676	FALSE		RPS6KA4	0.511427	0.393823	0.412519	0.670122	0.45108	0.407379	0.439256	0.509527
Q16595	FALSE		FXN	0.444377	0.405881	0.466098	0.677292	0.367554	0.350824	0.438785	0.465223
Q16775	FALSE		HAGH	0.448193	0.398132	0.465938	0.420113	0.359142	0.364367	0.437421	0.381207
P16070	TRUE	TRANSMEM 650..670; /note="Helical"; /evidence="ECO:0000255"	CD44	0.429533	0.386665	0.495381	0.857385	0.331439	0.4099	0.437193	0.532908
Q86UE8	FALSE		TLK2	0.471764	0.435641	0.394188	0.302774	0.515742	0.715024	0.433864	0.51118
Q9UBX7	TRUE		KLK11	0.389274	0.449062	0.46	0.8415	0.285086	0.32689	0.432779	0.484492
Q9UJ70	FALSE		NAGK	0.405236	0.39331	0.497548	0.623413	0.391177	0.325818	0.432031	0.446803
Q04837	FALSE		SSBP1	0.401463	0.395598	0.495663	0.8081	0.403668	0.277735	0.430908	0.496501
Q99538	TRUE		LGMN	0.41854	0.450812	0.42243	0.420649	0.273868	0.316169	0.430594	0.336895
P17174	FALSE		GOT1	0.452869	0.45489	0.38374	0.684223	0.367475	0.401832	0.4305	0.48451
Q9Y617	FALSE		PSAT1	0.426097	0.454159	0.399436	0.70631	0.407882	0.464793	0.426564	0.526328
P28074	FALSE		PSMB5	0.506516	0.415035	0.35801	0.627576	0.334783	0.416816	0.42652	0.459725
Q04446	FALSE		GBE1	0.451289	0.398381	0.412739	0.591742	0.379634	0.409097	0.420803	0.460158
Q92598	FALSE		HSPH1	0.419746	0.430616	0.410744	0.530426	0.422272	0.424007	0.420369	0.458902
Q07955	FALSE		SRSF1	0.450693	0.419996	0.39003	0.372361	0.363639	0.34859	0.42024	0.36153
Q9Y333	FALSE		LSM2	0.411265	0.373908	0.47391	0.588233	0.430158	0.37072	0.419694	0.463037
P67936	FALSE		TPM4	0.437658	0.395078	0.426028	0.360824	0.446557	0.476836	0.419588	0.428073
Q9NY33	FALSE		DPP3	0.427924	0.435518	0.394325	0.64244	0.3802	0.410778	0.419256	0.477806
P00491	FALSE		PNP	0.434039	0.44172	0.38195	0.512091	0.376202	0.375112	0.419236	0.421135
Q9NQW7	FALSE		XPNPEP1	0.414408	0.444407	0.393649	0.612768	0.424907	0.465205	0.417488	0.50096
P00558	FALSE		PGK1	0.421581	0.414147	0.409728	0.678035	0.418676	0.454072	0.415152	0.516928
P51858	FALSE		HDGF	0.438396	0.426042	0.373806	0.484713	0.437907	0.442966	0.412748	0.455195
Q9BQ15	FALSE		NABP2	0.383614	0.391129	0.459947	0.520007	0.518864	0.469157	0.411563	0.502676
Q969G3	FALSE		SMARCE1	0.379025	0.440699	0.408012	0.444764	0.393619	0.448151	0.409246	0.428844
A0A0B4J2D5	FALSE		GATD3B	0.38014	0.383068	0.463555	0.776428	0.347383	0.35029	0.408921	0.491367
P02786	FALSE	TRANSMEM 68..88; /note="Helical; Signal-anchor for type II membrane protein"; /evidence="ECO:0000255"	TFRC	0.361544	0.360655	0.500288	1.67632	0.454166	0.536712	0.407496	0.889067
P55786	FALSE		NPEPPS	0.399196	0.416987	0.40021	0.567055	0.359257	0.391441	0.405464	0.439251
Q16531	FALSE		DDB1	0.389847	0.397517	0.428203	0.664044	0.339453	0.333929	0.405189	0.445809
Q9H0W9	FALSE		C11orf54	0.41852	0.4504	0.34612	0.587362	0.330654	0.448722	0.405013	0.455579
Q8IVM0	FALSE		CCDC50	0.416345	0.419053	0.379589	0.182475	0.384967	0.433552	0.404996	0.333665
Q9NZ08	FALSE	TRANSMEM 2..21; /note="Helical; Signal-anchor for type II membrane protein"; /evidence="ECO:0000255"	ERAP1	0.368676	0.363671	0.479611	0.471802	0.249124	0.285299	0.403986	0.335408
P62310	FALSE		LSM3	0.377863	0.352666	0.479153	0.602143	0.41566	0.43475	0.403227	0.484184
Q9BPZ3	FALSE		PAIP2	0.461983	0.376289	0.371173	0.323158	0.488389	0.442171	0.403148	0.417906
O75083	FALSE		WDR1	0.407391	0.417491	0.376355	0.714788	0.418807	0.40239	0.400412	0.511995
Q9Y5V0	FALSE		ZNF706	0.395892	0.372418	0.432507	0.311058	0.393086	0.405467	0.400272	0.36987
P0CAP2	FALSE		POLR2M	0.378274	0.352556	0.469321	0.429773	0.143857	0.207289	0.40005	0.260306
Q9Y2T3	FALSE		GDA	0.400772	0.412692	0.38436	0.647105	0.377171	0.323522	0.399275	0.449266
P05166	FALSE		PCCB	0.398372	0.440356	0.358706	0.566988	0.318588	0.275296	0.399145	0.386957
Q8IWV2	TRUE		CNTN4	0.405174	0.334769	0.454546	0.32885	0.330871	0.26738	0.398163	0.309034
Q712K3	FALSE		UBE2R2	0.398829	0.424256	0.370607	0.594571	0.344925	0.352139	0.397897	0.430545
P37837	FALSE		TALDO1	0.384455	0.398735	0.406264	0.582991	0.412346	0.438208	0.396485	0.477848
O14773	TRUE		TPP1	0.3632	0.385407	0.436531	0.290981	0.207731	0.206197	0.395046	0.23497
Q01105	FALSE		SET	0.5168	0.302662	0.363729	0.354988	0.467801	0.242549	0.394397	0.355113
A4D1P6	FALSE		WDR91	0.352363	0.420462	0.40237	0.203154	0.376083	0.341771	0.391732	0.307003
Q16658	FALSE		FSCN1	0.410448	0.414652	0.346349	0.529652	0.390791	0.394733	0.390483	0.438392
Q12765	FALSE		SCRN1	0.415857	0.392782	0.356901	0.54768	0.37961	0.411016	0.388513	0.446102
Q14126	TRUE	TRANSMEM 610..634; /note="Helical"; /evidence="ECO:0000255"	DSG2	0.370403	0.330807	0.453058	0.582729	0.299415	0.327555	0.384756	0.403233
Q13889	FALSE		GTF2H3	0.365163	0.333272	0.455726	0.17098	0.172425	0.175938	0.38472	0.173114
P53609	FALSE		PGGT1B	0.417835	0.339132	0.392683	0.443624	0.443023	0.399933	0.383216	0.42886
P42765	FALSE		ACAA2	0.346202	0.355744	0.447077	0.786391	0.286286	0.291276	0.383008	0.454651
P12814	FALSE		ACTN1	0.385038	0.389884	0.37267	0.483732	0.37453	0.39305	0.382531	0.417104
Q9NR48	FALSE		ASH1L	0.367294	0.3758	0.399446	1.0427	0.301495	0.271273	0.380847	0.538489
P12955	FALSE		PEPD	0.281989	0.37293	0.477049	1.56134	0.360836	0.368034	0.377322	0.763403
Q9HD42	FALSE		CHMP1A	0.411513	0.36075	0.351169	0.177176	0.46232	0.423145	0.374478	0.354214
O43707	FALSE		ACTN4	0.376306	0.38076	0.363287	0.505356	0.397743	0.407427	0.373451	0.436842
Q69YQ0	FALSE		SPECC1L	0.351469	0.378286	0.382709	0.47911	0.459325	0.436414	0.370821	0.458283
P78556	TRUE		CCL20	0.413918	0.387315	0.310305	0.17074	0.549318	0.662978	0.370513	0.461012
P62906	FALSE		RPL10A	0.363197	0.371262	0.37171	0.455839	0.278524	0.316799	0.368723	0.350387
P83916	FALSE		CBX1	0.378573	0.345521	0.380559	0.313555	0.375551	0.333595	0.368218	0.3409
P02655	TRUE		APOC2	0.360492	0.324595	0.419401	0.081179	0.0827705	0.0703392	0.368163	0.0780962
Q96KP4	FALSE		CNDP2	0.357082	0.378208	0.366429	0.504705	0.330202	0.32266	0.36724	0.385856
Q9NWU2	FALSE		GID8	0.341146	0.363861	0.396688	0.446919	0.291262	0.362338	0.367232	0.36684
Q9BRP4	FALSE		PAAF1	0.282365	0.299453	0.518435	0.169241	0.206424	0.201514	0.366751	0.192393
Q9HCN4	FALSE		GPN1	0.521306	0.267242	0.310534	0.339573	0.319561	0.266431	0.366361	0.308522
Q7L266	FALSE		ASRGL1	0.400156	0.360211	0.335845	0.466095	0.334756	0.399745	0.365404	0.400199
Q9BRA2	FALSE		TXNDC17	0.387684	0.394531	0.305811	0.546289	0.330679	0.352292	0.362675	0.409754
P04062	TRUE		GBA	0.335491	0.333186	0.415386	0.166344	0.174303	0.172254	0.361354	0.170967
Q96I15	FALSE		SCLY	0.343433	0.381039	0.356791	0.26661	0.46863	0.427511	0.360421	0.387584
P35520	FALSE		CBS	0.348767	0.39279	0.339138	0.46163	0.378725	0.426786	0.360232	0.42238
P62241	FALSE		RPS8	0.401668	0.403728	0.272643	0.30599	0.385029	0.428392	0.359346	0.373137
Q9NQ92	FALSE		COPRS	0.326104	0.346425	0.399693	0.385556	0.376274	0.368689	0.357407	0.37684
Q8N4Q1	FALSE		CHCHD4	0.32908	0.337253	0.403698	0.675869	0.340116	0.373541	0.356677	0.463175
Q05397	FALSE		PTK2	0.276734	0.319716	0.468788	1.15153	0.29251	0.264915	0.355079	0.569652
P63261	FALSE		ACTG1	0.348151	0.362329	0.354375	0.242426	0.464625	0.494624	0.354952	0.400558
P22392	FALSE		NME2	0.364045	0.358803	0.340072	0.465372	0.351064	0.377373	0.354307	0.397936
Q96ME7	FALSE		ZNF512	0.360054	0.295737	0.406795	0.770922	0.282088	0.353095	0.354195	0.468701
Q9BRF8	FALSE		CPPED1	0.383894	0.354947	0.313896	0.493979	0.344622	0.311282	0.350912	0.383294
O43852	TRUE		CALU	0.332995	0.311248	0.408179	0.495398	0.248715	0.265299	0.350807	0.336471
P02792	FALSE		FTL	0.315627	0.325265	0.409519	1.05973	0.317352	0.393676	0.350137	0.590251
P60520	FALSE		GABARAPL2	0.403312	0.318311	0.327857	0.352351	0.494565	0.686753	0.349827	0.511223
Q96TA1	FALSE		NIBAN2	0.354485	0.348757	0.342663	0.216013	0.45702	0.370941	0.348635	0.347992
P13667	TRUE		PDIA4	0.344425	0.358704	0.342664	0.433123	0.246702	0.258674	0.348598	0.312833
Q9H773	FALSE		DCTPP1	0.37046	0.330878	0.343034	0.453413	0.325754	0.319868	0.348124	0.366345
P62258	FALSE		YWHAE	0.351605	0.35976	0.331243	0.580605	0.345771	0.357263	0.347536	0.42788
P14324	FALSE		FDPS	0.349523	0.368565	0.32408	0.469296	0.366097	0.377665	0.347389	0.404353
P50395	FALSE		GDI2	0.355705	0.364224	0.321494	0.386009	0.333371	0.325455	0.347141	0.348278
Q08257	FALSE		CRYZ	0.3409	0.356665	0.332871	0.513744	0.312623	0.340109	0.343479	0.388825
Q6YP21	FALSE		KYAT3	0.325068	0.364958	0.337923	0.461203	0.294088	0.326604	0.34265	0.360632
O94888	FALSE		UBXN7	0.360691	0.368629	0.296911	0.271294	0.405522	0.371721	0.342077	0.349512
P28838	FALSE		LAP3	0.341403	0.370543	0.311566	0.516087	0.276525	0.320849	0.341171	0.371154
Q3LXA3	FALSE		TKFC	0.335121	0.316572	0.371757	0.32237	0.357511	0.302926	0.34115	0.327602
P07954	FALSE		FH	0.313221	0.337446	0.367378	0.608333	0.262293	0.280615	0.339348	0.383747
Q9BXT2	FALSE	TRANSMEM 43..63; /note="Helical"; /evidence="ECO:0000255"; TRANSMEM 143..163; /note="Helical"; /evidence="ECO:0000255"; TRANSMEM 169..189; /note="Helical"; /evidence="ECO:0000255"; TRANSMEM 221..241; /note="Helical"; /evidence="ECO:0000255"	CACNG6	0.333983	0.288105	0.394514	0.35556	0.301952	0.259479	0.338867	0.305664
Q14203	FALSE		DCTN1	0.314236	0.344808	0.352148	0.351244	0.328106	0.323893	0.337064	0.334414
P25398	FALSE		RPS12	0.34922	0.348937	0.312233	0.309601	0.317666	0.393521	0.336797	0.340263
P35241	FALSE		RDX	0.325401	0.342725	0.339557	0.4043	0.352015	0.352933	0.335894	0.36975
Q9NVX2	FALSE		NLE1	0.357969	0.316456	0.331574	0.415043	0.316632	0.31455	0.335333	0.348741
O95777	FALSE		LSM8	0.28871	0.288023	0.423657	0.536681	0.281346	0.328622	0.333463	0.382216
Q9Y448	FALSE		KNSTRN	0.358376	0.318749	0.322074	0.811691	0.15793	0.157446	0.333067	0.375689
Q96G03	FALSE		PGM2	0.330089	0.342029	0.326426	0.444428	0.326723	0.320205	0.332848	0.363786
P30740	FALSE		SERPINB1	0.33252	0.33732	0.328319	0.42862	0.328946	0.326203	0.33272	0.361256
Q92466	FALSE		DDB2	0.283935	0.433901	0.276806	0.215831	0.323218	0.341269	0.331547	0.293439
P40121	FALSE		CAPG	0.354025	0.334591	0.301212	0.267331	0.373215	0.413572	0.329942	0.351373
P13693	FALSE		TPT1	0.345509	0.344542	0.297092	0.403877	0.347687	0.390507	0.329048	0.38069
P11766	FALSE		ADH5	0.317329	0.3593	0.310215	0.526665	0.321235	0.343955	0.328948	0.397285
Q8N7H5	FALSE		PAF1	0.320571	0.325851	0.339194	0.30601	0.326734	0.302878	0.328539	0.311874
Q96C23	FALSE		GALM	0.32515	0.347155	0.30519	0.509989	0.287563	0.323612	0.325832	0.373721
P18669	FALSE		PGAM1	0.338269	0.338632	0.300062	0.453693	0.328517	0.340932	0.325654	0.374381
Q9H2P9	FALSE		DPH5	0.311716	0.321787	0.341759	0.493415	0.224959	0.301646	0.325087	0.340007
Q96C86	FALSE		DCPS	0.30143	0.325298	0.347815	0.410584	0.32197	0.336497	0.324848	0.35635
O15514	FALSE		POLR2D	0.307671	0.282908	0.376461	0.2355	0.260343	0.283495	0.322347	0.25978
P10155	FALSE		RO60	0.304349	0.306759	0.349972	0.522217	0.293111	0.282884	0.32036	0.366071
P40925	FALSE		MDH1	0.328761	0.334016	0.298229	0.424317	0.303697	0.305446	0.320335	0.344487
Q9UBK8	FALSE		MTRR	0.287362	0.357386	0.316137	0.250161	0.303093	0.316893	0.320295	0.290049
Q5MNZ6	FALSE		WDR45B	0.318708	0.402907	0.236913	0.167011	0.169752	0.197724	0.319509	0.178162
Q96D42	TRUE	TRANSMEM 296..316; /note="Helical"; /evidence="ECO:0000255"	HAVCR1	0.313773	0.275247	0.367131	0.743378	0.325803	0.330617	0.318717	0.466599
Q99436	FALSE		PSMB7	0.34545	0.322979	0.287114	0.524318	0.272089	0.315282	0.318515	0.370563
P09417	FALSE		QDPR	0.307312	0.35166	0.295897	0.450522	0.310043	0.344774	0.31829	0.368446
P07858	TRUE		CTSB	0.28566	0.29402	0.372986	0.571658	0.372793	0.407447	0.317555	0.450633
O75191	FALSE		XYLB	0.286272	0.375264	0.29064	0.364309	0.285519	0.257162	0.317392	0.30233
P52735	FALSE		VAV2	0.315844	0.323789	0.311285	0.256022	0.26695	0.260623	0.316973	0.261198
Q13404	FALSE		UBE2V1	0.340132	0.33068	0.278322	0.37256	0.368122	0.421296	0.316378	0.387326
Q9BW91	FALSE		NUDT9	0.294142	0.305947	0.34465	0.363936	0.287448	0.239923	0.314913	0.297102
Q16864	FALSE		ATP6V1F	0.402367	0.272996	0.269118	0.349117	0.321492	0.4363	0.314827	0.36897
P61599	FALSE		NAA20	0.310727	0.251454	0.380963	0.182139	0.101696	0.124157	0.314382	0.135997
Q99497	FALSE		PARK7	0.304576	0.34617	0.290863	0.484975	0.301643	0.343514	0.31387	0.376711
Q9BRK5	TRUE		SDF4	0.296992	0.267402	0.375706	0.112011	0.096341	0.111157	0.313367	0.106503
P80404	FALSE		ABAT	0.302016	0.287376	0.350005	0.725049	0.2573	0.241756	0.313132	0.408035
Q8WZ82	FALSE		OVCA2	0.33054	0.287154	0.319252	0.363841	0.215232	0.248937	0.312315	0.276003
Q15369	FALSE		ELOC	0.313137	0.309079	0.312438	0.347771	0.318619	0.312836	0.311551	0.326409
P61981	FALSE		YWHAG	0.311374	0.319006	0.300406	0.505942	0.301901	0.307013	0.310262	0.371619
P43686	FALSE		PSMC4	0.31013	0.327021	0.289096	0.296885	0.35025	0.354595	0.308749	0.33391
Q13813	FALSE		SPTAN1	0.289915	0.277545	0.348747	0.300356	0.31988	0.320648	0.305402	0.313628
P13798	FALSE		APEH	0.314139	0.325932	0.275821	0.501346	0.277205	0.289516	0.305297	0.356023
Q12888	FALSE		TP53BP1	0.288286	0.292142	0.331808	0.3494	0.225154	0.238576	0.304079	0.271043
P54687	FALSE		BCAT1	0.302668	0.331797	0.277164	0.545362	0.298481	0.304685	0.303877	0.382843
P39687	FALSE		ANP32A	0.371806	0.249019	0.28704	0.392639	0.319656	0.235016	0.302622	0.31577
O60671	FALSE		RAD1	0.28678	0.308255	0.306009	0.295828	0.308555	0.265672	0.300348	0.290019
O43447	FALSE		PPIH	0.264038	0.279508	0.354676	0.435721	0.352225	0.34068	0.299407	0.376209
O43149	FALSE		ZZEF1	0.214206	0.245375	0.43722	0.149798	0.0580095	0.0740535	0.298934	0.0939536
Q9Y3C6	FALSE		PPIL1	0.284828	0.291577	0.319621	0.371227	0.265464	0.260292	0.298675	0.298994
Q14061	FALSE		COX17	0.299187	0.257496	0.335749	0.475834	0.246821	0.274913	0.297477	0.332523
O15355	FALSE		PPM1G	0.311173	0.327438	0.25288	0.238304	0.349638	0.340105	0.297164	0.309349
Q9BTT0	FALSE		ANP32E	0.334676	0.264099	0.292306	0.409807	0.344822	0.255085	0.297027	0.336572
Q96FW1	FALSE		OTUB1	0.313816	0.313723	0.262342	0.378888	0.319657	0.345299	0.296627	0.347948
Q07021	FALSE		C1QBP	0.275572	0.289955	0.321489	0.571263	0.245944	0.270632	0.295672	0.362613
P07237	TRUE		P4HB	0.275124	0.262568	0.348869	0.405643	0.233389	0.246138	0.29552	0.295057
Q9NV70	FALSE		EXOC1	0.222212	0.336164	0.327038	0.468035	0.345094	0.314538	0.295138	0.375889
P10619	TRUE		CTSA	0.270465	0.264016	0.349998	0.576328	0.310791	0.278039	0.294826	0.388386
P06737	FALSE		PYGL	0.297297	0.302918	0.28321	0.359641	0.288885	0.301634	0.294475	0.31672
Q15024	FALSE		EXOSC7	0.252519	0.304292	0.326283	0.343596	0.270292	0.312464	0.294365	0.308784
Q53T59	FALSE		HS1BP3	0.273109	0.30671	0.300971	0.484941	0.254412	0.225641	0.293597	0.321664
Q92747	FALSE		ARPC1A	0.280909	0.285236	0.314245	0.288778	0.314495	0.295861	0.293463	0.299711
Q96A72	FALSE		MAGOHB	0.255302	0.288004	0.334241	0.311089	0.294629	0.257818	0.292516	0.287845
Q12907	TRUE	TRANSMEM 323..345; /note="Helical"; /evidence="ECO:0000255"	LMAN2	0.260555	0.282693	0.330707	0.201926	0.0782881	0.0856731	0.291318	0.121962
P28332	FALSE		ADH6	0.252951	0.290282	0.330372	0.193482	0.188091	0.093927	0.291202	0.1585
P18206	FALSE		VCL	0.296528	0.290259	0.280361	0.350762	0.28998	0.303099	0.289049	0.314614
P08238	FALSE		HSP90AB1	0.327721	0.322773	0.216459	0.225573	0.312406	0.309059	0.288984	0.282346
P61758	FALSE		VBP1	0.305364	0.289147	0.271881	0.321657	0.332249	0.315278	0.288797	0.323061
O15067	FALSE		PFAS	0.289868	0.290343	0.281321	0.388677	0.282854	0.281343	0.287177	0.317625
Q9H0R4	FALSE		HDHD2	0.302124	0.301797	0.256835	0.726077	0.289541	0.301226	0.286919	0.438948
P52565	FALSE		ARHGDIA	0.302503	0.293558	0.263909	0.322856	0.356454	0.39954	0.286657	0.359616
Q13247	FALSE		SRSF6	0.322218	0.290486	0.246261	0.255971	0.250635	0.196079	0.286322	0.234228
Q08378	FALSE		GOLGA3	0.26416	0.314811	0.278349	0.663696	0.170315	0.187836	0.285774	0.340616
Q99519	TRUE		NEU1	0.236112	0.253325	0.367059	0.270424	0.211132	0.212289	0.285499	0.231281
O00764	FALSE		PDXK	0.273624	0.292694	0.289227	0.502165	0.242692	0.290697	0.285182	0.345185
Q9NQR4	FALSE		NIT2	0.275512	0.288537	0.291247	0.31769	0.255072	0.312418	0.285099	0.29506
Q86X76	FALSE		NIT1	0.308438	0.260635	0.286006	0.314176	0.234927	0.276099	0.285026	0.275067
P00352	FALSE		ALDH1A1	0.304123	0.291552	0.258771	0.306784	0.293433	0.322672	0.284815	0.307629
P62837	FALSE		UBE2D2	0.308859	0.2847	0.260548	0.293882	0.322248	0.298619	0.284702	0.304916
P31153	FALSE		MAT2A	0.280883	0.305464	0.266722	0.339347	0.315243	0.319077	0.284356	0.324556
Q13098	FALSE		GPS1	0.280824	0.274439	0.29612	0.306624	0.282777	0.242588	0.283794	0.27733
P49589	FALSE		CARS1	0.287857	0.284151	0.276508	0.331476	0.275801	0.317359	0.282839	0.308212
Q15075	FALSE		EEA1	0.275722	0.275868	0.29563	0.29286	0.315724	0.297339	0.282407	0.301974
O75506	FALSE		HSBP1	0.293366	0.253104	0.299299	0.379036	0.251469	0.28331	0.281923	0.304605
P60033	FALSE	TRANSMEM 13..33; /note="Helical"; /evidence="ECO:0000269|PubMed:27881302"; TRANSMEM 64..84; /note="Helical"; /evidence="ECO:0000269|PubMed:27881302"; TRANSMEM 90..112; /note="Helical"; /evidence="ECO:0000269|PubMed:27881302"; TRANSMEM 202..224; /note="Helical"; /evidence="ECO:0000269|PubMed:27881302"	CD81	0.277362	0.257631	0.308672	0.315104	0.278465	0.242654	0.281222	0.278741
Q96RE7	FALSE		NACC1	0.255833	0.294045	0.293749	0.176908	0.159716	0.188673	0.281209	0.175099
P57737	FALSE		CORO7	0.229736	0.243531	0.367799	0.675888	0.480937	0.426016	0.280355	0.527613
P09668	TRUE		CTSH	0.231757	0.240463	0.368439	0.364071	0.161481	0.178956	0.28022	0.234836
P21399	FALSE		ACO1	0.26537	0.296249	0.278241	0.428049	0.253925	0.249181	0.279953	0.310385
Q16881	FALSE		TXNRD1	0.245771	0.300557	0.291617	0.515588	0.266141	0.238142	0.279315	0.339957
Q01082	FALSE		SPTBN1	0.263634	0.263133	0.308485	0.263293	0.312109	0.311287	0.278417	0.295563
Q9NRX4	FALSE		PHPT1	0.306584	0.279018	0.246557	0.322091	0.269686	0.29674	0.277387	0.296172
Q9NQG5	FALSE		RPRD1B	0.255561	0.302973	0.27051	0.322652	0.251264	0.266828	0.276348	0.280248
P00367	FALSE		GLUD1	0.240559	0.256784	0.330312	0.49403	0.196175	0.190734	0.275885	0.293646
O95302	TRUE		FKBP9	0.248912	0.266087	0.312479	0.42035	0.231565	0.225941	0.275826	0.292618
P52209	FALSE		PGD	0.279895	0.280241	0.265	0.363296	0.326412	0.324725	0.275045	0.338144
P23368	FALSE		ME2	0.270049	0.222052	0.329399	0.329396	0.209903	0.251692	0.273833	0.263664
P04075	FALSE		ALDOA	0.283603	0.278496	0.253025	0.342992	0.263348	0.272795	0.271708	0.293045
P61970	FALSE		NUTF2	0.264913	0.319148	0.227962	0.365279	0.264057	0.244221	0.270674	0.291185
P61158	FALSE		ACTR3	0.262563	0.261878	0.287007	0.275269	0.273503	0.270863	0.270483	0.273212
Q13162	TRUE		PRDX4	0.281449	0.177136	0.348532	0.2658	0.203185	0.212752	0.269039	0.227246
P46108	FALSE		CRK	0.276232	0.2348	0.293168	0.270432	0.234381	0.24491	0.268067	0.249907
Q4V328	FALSE		GRIPAP1	0.254083	0.251758	0.296429	0.274358	0.243909	0.261358	0.267423	0.259875
O94992	FALSE		HEXIM1	0.25293	0.265101	0.283295	0.300232	0.237169	0.287205	0.267109	0.274869
Q8NCW5	FALSE		NAXE	0.273431	0.257458	0.269562	0.377146	0.225267	0.233064	0.266817	0.278492
Q9HC38	FALSE		GLOD4	0.257877	0.291524	0.250856	0.383669	0.269288	0.2929	0.266752	0.315286
Q08AM6	FALSE		VAC14	0.254782	0.251611	0.290008	0.263729	0.306668	0.295193	0.265467	0.28853
P06753	FALSE		TPM3	0.270237	0.260635	0.264096	0.230165	0.290276	0.316651	0.264989	0.279031
P68032	FALSE		ACTC1	0.295079	0.250324	0.248133	0.166423	0.236525	0.278101	0.264512	0.227016
P27708	FALSE		CAD	0.270681	0.262448	0.258536	0.274291	0.263622	0.264944	0.263888	0.267619
O14618	FALSE		CCS	0.258702	0.291835	0.23787	0.189663	0.284946	0.290622	0.262802	0.255077
P52788	FALSE		SMS	0.264058	0.270256	0.250571	0.25899	0.286956	0.321246	0.261628	0.289064
Q86X29	FALSE	TRANSMEM 260..280; /note="Helical"; /evidence="ECO:0000255"	LSR	0.235362	0.273344	0.275653	0.304626	0.114892	0.145899	0.261453	0.188472
P06744	FALSE		GPI	0.269273	0.267549	0.246723	0.349943	0.21993	0.219883	0.261182	0.263252
P09936	FALSE		UCHL1	0.275796	0.26658	0.237322	0.353917	0.252297	0.261167	0.259899	0.289127
Q7L8L6	FALSE		FASTKD5	0.174727	0.296346	0.307378	0.0899629	0.0309559	0.0274561	0.259484	0.0494583
Q9BWS9	TRUE		CHID1	0.230401	0.204271	0.343651	0.220556	0.137825	0.10957	0.259441	0.155984
P61077	FALSE		UBE2D3	0.260219	0.271238	0.245507	0.282766	0.285832	0.288025	0.258988	0.285541
P30101	TRUE		PDIA3	0.235762	0.230388	0.309127	0.36597	0.190658	0.20014	0.258426	0.252256
Q5TEC6	FALSE		H3-2	0.228977	0.22879	0.314784	0.303588	0.197134	0.188832	0.257517	0.229851
O75718	TRUE		CRTAP	0.232181	0.226564	0.312717	0.280064	0.16968	0.164917	0.257154	0.204887
Q14257	TRUE		RCN2	0.250117	0.222718	0.298425	0.367217	0.207069	0.240575	0.257087	0.27162
O75494	FALSE		SRSF10	0.252599	0.246735	0.269777	0.266353	0.231804	0.223467	0.25637	0.240541
Q01130	FALSE		SRSF2	0.273129	0.26094	0.233669	0.207618	0.226669	0.217482	0.255912	0.217256
P30520	FALSE		ADSS2	0.264091	0.267799	0.235692	0.274786	0.291566	0.301989	0.255861	0.289447
Q07954	TRUE	TRANSMEM 4420..4444; /note="Helical"; /evidence="ECO:0000255"	LRP1	0.2222	0.23908	0.305588	0.494995	0.195247	0.216984	0.255623	0.302409
P07900	FALSE		HSP90AA1	0.293675	0.273692	0.196595	0.20177	0.284986	0.261446	0.254654	0.249401
Q15393	FALSE		SF3B3	0.251008	0.237784	0.27444	0.202978	0.234936	0.240262	0.254411	0.226059
Q9GZL7	FALSE		WDR12	0.242364	0.260309	0.259999	0.372456	0.228695	0.222147	0.254224	0.274433
P53396	FALSE		ACLY	0.259353	0.26411	0.237339	0.283066	0.258291	0.271673	0.253601	0.27101
P61964	FALSE		WDR5	0.241233	0.234169	0.279856	0.384735	0.195225	0.195657	0.251753	0.258539
P22455	TRUE	TRANSMEM 370..390; /note="Helical"; /evidence="ECO:0000255"	FGFR4	0.244789	0.172694	0.336925	0.164675	0.154684	0.134957	0.251469	0.151439
P55072	FALSE		VCP	0.252602	0.248802	0.251375	0.547387	0.33802	0.360097	0.250926	0.415168
P55317	FALSE		FOXA1	0.27119	0.234063	0.240029	0.14891	0.240287	0.218985	0.248427	0.202727
Q9UQ80	FALSE		PA2G4	0.251058	0.26329	0.230724	0.302757	0.308499	0.298583	0.248357	0.30328
P31946	FALSE		YWHAB	0.272208	0.252894	0.21938	0.358139	0.269535	0.247161	0.248161	0.291612
Q13595	FALSE		TRA2A	0.247007	0.23547	0.257901	0.214263	0.201594	0.178053	0.246793	0.19797
P48681	FALSE		NES	0.227944	0.266693	0.242736	0.289441	0.248139	0.248854	0.245791	0.262145
Q9BQ67	FALSE		GRWD1	0.243839	0.247055	0.246455	0.187094	0.163209	0.183795	0.245783	0.178033
Q8IZ83	FALSE		ALDH16A1	0.221159	0.241181	0.274697	0.267021	0.236144	0.263002	0.245679	0.255389
Q9Y303	FALSE		AMDHD2	0.210197	0.28048	0.24355	0.565335	0.283969	0.289466	0.244742	0.37959
Q01469	FALSE		FABP5	0.27953	0.242573	0.212038	0.238892	0.270435	0.25917	0.244714	0.256166
P31939	FALSE		ATIC	0.245631	0.251285	0.236258	0.263417	0.266049	0.273791	0.244391	0.267753
O15522	FALSE		NKX2-8	0.253797	0.187325	0.289521	0.697062	0.407146	0.313027	0.243548	0.472412
P04424	FALSE		ASL	0.250916	0.24636	0.232529	0.287592	0.243535	0.25407	0.243268	0.261732
O75976	TRUE	TRANSMEM 1300..1320; /note="Helical"; /evidence="ECO:0000255"	CPD	0.223939	0.220827	0.284772	1.6797	0.552263	0.651843	0.243179	0.96127
O15144	FALSE		ARPC2	0.228173	0.23411	0.263731	0.271556	0.240213	0.230393	0.242005	0.247387
P15531	FALSE		NME1	0.265221	0.238747	0.221484	0.329253	0.235533	0.224808	0.241817	0.263198
P0DSO1	FALSE		FAM246C	0.18079	0.216202	0.324162	0.393506	0.127883	0.111119	0.240385	0.210836
P61160	FALSE		ACTR2	0.231994	0.242059	0.246622	0.25599	0.27457	0.26927	0.240225	0.26661
Q9Y5S9	FALSE		RBM8A	0.230615	0.22502	0.26289	0.231247	0.204418	0.202939	0.239508	0.212868
P15311	FALSE		EZR	0.245956	0.24205	0.228316	0.264556	0.237101	0.256247	0.238774	0.252635
P63104	FALSE		YWHAZ	0.242696	0.258832	0.212939	0.388779	0.254937	0.250965	0.238155	0.298227
Q96GX9	FALSE		APIP	0.246152	0.231877	0.234599	0.314683	0.221935	0.257711	0.237543	0.264776
Q9NPE3	FALSE		NOP10	0.219393	0.219271	0.270961	0.135144	0.248503	0.236218	0.236541	0.206622
A6NDG6	FALSE		PGP	0.235988	0.24793	0.224815	0.351459	0.235455	0.223558	0.236244	0.270157
Q04917	FALSE		YWHAH	0.244932	0.243709	0.220068	0.364952	0.250878	0.223771	0.236237	0.279867
Q04760	FALSE		GLO1	0.253202	0.242997	0.212147	0.32032	0.22403	0.235997	0.236115	0.260115
Q9BRT3	FALSE		MIEN1	0.252601	0.219504	0.235711	0.381364	0.199522	0.30028	0.235938	0.293722
Q9H993	FALSE		ARMT1	0.23738	0.238437	0.228556	0.360134	0.203558	0.220285	0.234791	0.261326
P62487	FALSE		POLR2G	0.206208	0.215944	0.279802	0.244679	0.265954	0.313479	0.233985	0.274704
P00505	FALSE		GOT2	0.190778	0.205275	0.30395	0.752543	0.184786	0.16713	0.233335	0.368153
Q53HC9	FALSE		EIPR1	0.260772	0.20971	0.228818	0.283219	0.171311	0.161417	0.2331	0.205316
Q9Y237	FALSE		PIN4	0.250537	0.24657	0.201593	0.25152	0.266277	0.269926	0.2329	0.262574
O00505	FALSE		KPNA3	0.254836	0.232562	0.210671	0.207578	0.289747	0.257488	0.23269	0.251604
P07108	FALSE		DBI	0.252753	0.245761	0.196723	0.236708	0.24496	0.254754	0.231746	0.245474
Q9NZR1	FALSE		TMOD2	0.188502	0.258825	0.247874	0.27021	0.231482	0.292499	0.231734	0.26473
P62249	FALSE		RPS16	0.275824	0.261509	0.156364	0.187577	0.229566	0.227474	0.231232	0.214872
Q9BTE1	FALSE		DCTN5	0.22936	0.246604	0.216819	0.205157	0.225611	0.264019	0.230928	0.231596
P61289	FALSE		PSME3	0.242901	0.225997	0.222363	0.213649	0.284169	0.250172	0.23042	0.24933
P52926	FALSE		HMGA2	0.211551	0.205761	0.273927	0.27156	0.203292	0.220621	0.230413	0.231824
P05387	FALSE		RPLP2	0.278904	0.21551	0.196635	0.172292	0.281961	0.256491	0.230349	0.236914
Q13144	FALSE		EIF2B5	0.248114	0.27252	0.16924	0.239926	0.269693	0.273912	0.229958	0.261177
P27487	FALSE	TRANSMEM 7..28; /note="Helical; Signal-anchor for type II membrane protein"; /evidence="ECO:0000255"	DPP4	0.18809	0.209106	0.292019	0.697346	0.230544	0.245857	0.229738	0.391249
P30622	FALSE		CLIP1	0.224499	0.239585	0.224986	0.199388	0.238277	0.243245	0.22969	0.22697
Q969U7	FALSE		PSMG2	0.219259	0.232554	0.236374	0.248537	0.266171	0.284297	0.229396	0.266335
P29144	FALSE		TPP2	0.209382	0.206727	0.27161	0.283081	0.21226	0.22457	0.22924	0.239971
Q05048	FALSE		CSTF1	0.212003	0.209226	0.265568	0.228293	0.192804	0.20482	0.228932	0.208639
Q15046	FALSE		KARS1	0.211623	0.215942	0.257934	0.260223	0.241518	0.248763	0.228499	0.250168
Q9NX55	FALSE		HYPK	0.25743	0.211719	0.214808	0.157593	0.234072	0.260032	0.227986	0.217232
Q14847	FALSE		LASP1	0.272066	0.228816	0.181616	0.161549	0.262952	0.285033	0.2275	0.236511
P54727	FALSE		RAD23B	0.236098	0.216899	0.227129	0.238122	0.238151	0.248699	0.226709	0.241657
Q16851	FALSE		UGP2	0.228932	0.234174	0.216614	0.221388	0.256659	0.259718	0.226573	0.245922
P11717	TRUE	TRANSMEM 2305..2327; /note="Helical"; /evidence="ECO:0000255"	IGF2R	0.21261	0.19995	0.266921	0.578497	0.266554	0.289507	0.226493	0.378186
Q15274	FALSE		QPRT	0.237032	0.217377	0.223182	0.306456	0.215807	0.202156	0.225864	0.241473
Q32P28	TRUE		P3H1	0.205015	0.196199	0.270839	0.232499	0.12459	0.141464	0.224018	0.166184
Q8TBX8	FALSE		PIP4K2C	0.223446	0.224127	0.224333	0.194522	0.276881	0.232559	0.223969	0.234654
P09497	FALSE		CLTB	0.22817	0.214374	0.228974	0.212201	0.246443	0.241402	0.223839	0.233349
P84090	FALSE		ERH	0.200273	0.193117	0.276414	0.344677	0.195555	0.240929	0.223268	0.260387
P35579	FALSE		MYH9	0.236927	0.238604	0.192513	0.235859	0.236022	0.185251	0.222681	0.219044
P49321	FALSE		NASP	0.224897	0.220823	0.219966	0.250168	0.23314	0.245623	0.221895	0.242977
Q96JB5	FALSE		CDK5RAP3	0.200458	0.215752	0.242858	0.245289	0.205371	0.210647	0.219689	0.220436
Q01581	FALSE		HMGCS1	0.222979	0.223118	0.212031	0.216927	0.25916	0.256633	0.219376	0.24424
Q14CX7	FALSE		NAA25	0.195794	0.224356	0.237746	0.204292	0.189368	0.183865	0.219299	0.192508
Q9NZT2	FALSE		OGFR	0.203499	0.218047	0.236045	0.237575	0.223799	0.235681	0.219197	0.232351
Q16643	FALSE		DBN1	0.213373	0.205508	0.238181	0.187789	0.246262	0.263723	0.219021	0.232591
Q9UBQ0	FALSE		VPS29	0.219063	0.229048	0.208495	0.30817	0.240425	0.26092	0.218869	0.269838
Q9Y294	FALSE		ASF1A	0.223013	0.192961	0.23995	0.261174	0.26679	0.249962	0.218641	0.259309
O95816	FALSE		BAG2	0.214277	0.205883	0.235551	0.306069	0.243448	0.205333	0.21857	0.251617
P09651	FALSE		HNRNPA1	0.23322	0.19643	0.224884	0.115381	0.271197	0.285753	0.218178	0.22411
Q13907	FALSE		IDI1	0.214815	0.229047	0.210188	0.259866	0.227961	0.212489	0.218017	0.233438
O75369	FALSE		FLNB	0.211256	0.216635	0.225556	0.254935	0.239056	0.242154	0.217816	0.245382
Q9BT25	FALSE		HAUS8	0.143975	0.246975	0.260845	0.545596	0.191186	0.31678	0.217265	0.351187
O00244	FALSE		ATOX1	0.237269	0.233784	0.176676	0.18051	0.272071	0.264782	0.21591	0.239121
P32119	FALSE		PRDX2	0.243435	0.213259	0.189861	0.173228	0.248097	0.269365	0.215518	0.23023
O75347	FALSE		TBCA	0.237819	0.207967	0.200737	0.230426	0.228656	0.254075	0.215508	0.237719
O60271	FALSE		SPAG9	0.218638	0.221466	0.205628	0.224078	0.244321	0.233387	0.215244	0.233929
Q9BZH6	FALSE		WDR11	0.193866	0.193238	0.258446	0.278662	0.287767	0.230651	0.215183	0.265693
P29401	FALSE		TKT	0.211769	0.207941	0.223857	0.354201	0.214086	0.191709	0.214522	0.253332
O43242	FALSE		PSMD3	0.215822	0.211498	0.214474	0.195997	0.234475	0.236194	0.213931	0.222222
P19338	FALSE		NCL	0.22667	0.200894	0.214211	0.182183	0.219205	0.220388	0.213925	0.207259
O43396	FALSE		TXNL1	0.231644	0.207393	0.202412	0.208842	0.246018	0.235489	0.213816	0.230117
Q00610	FALSE		CLTC	0.211846	0.205157	0.224365	0.323764	0.216685	0.222426	0.213789	0.254292
Q00765	FALSE	TRANSMEM 35..51; /note="Helical"; /evidence="ECO:0000305|PubMed:32075961"; TRANSMEM 54..74; /note="Helical"; /evidence="ECO:0000305|PubMed:32075961"; TRANSMEM 85..103; /note="Helical"; /evidence="ECO:0000305|PubMed:32075961"; TRANSMEM 106..123; /note="Helical"; /evidence="ECO:0000305|PubMed:32075961"	REEP5	0.189109	0.188768	0.261642	0.237822	0.203873	0.20975	0.213173	0.217148
O95218	FALSE		ZRANB2	0.219135	0.232175	0.186647	0.129326	0.209148	0.215054	0.212652	0.184509
Q9Y625	TRUE		GPC6	0.188807	0.218447	0.230461	0.253723	0.152984	0.156528	0.212572	0.187745
P59998	FALSE		ARPC4	0.183168	0.211844	0.241998	0.215691	0.224014	0.263391	0.212337	0.234366
Q9Y2V7	FALSE		COG6	0.20554	0.184732	0.246161	0.191293	0.189688	0.202077	0.212144	0.194353
P23610	FALSE		F8A1	0.148004	0.249487	0.238387	0.237985	0.193409	0.182781	0.211959	0.204725
Q9P2R3	FALSE		ANKFY1	0.187294	0.213146	0.233906	0.241309	0.190747	0.193224	0.211449	0.208426
P23381	FALSE		WARS1	0.204527	0.214562	0.213677	0.233859	0.194953	0.23199	0.210922	0.220268
Q15008	FALSE		PSMD6	0.201231	0.208051	0.222816	0.19615	0.251818	0.247613	0.210699	0.23186
Q9UMS4	FALSE		PRPF19	0.200451	0.206823	0.223336	0.212456	0.229162	0.222658	0.210204	0.221425
Q99523	TRUE	TRANSMEM 756..778; /note="Helical"; /evidence="ECO:0000255"	SORT1	0.171332	0.186271	0.272893	0.377648	0.259868	0.269938	0.210165	0.302485
Q9P258	FALSE		RCC2	0.216389	0.220428	0.19239	0.211103	0.229761	0.219121	0.209736	0.219995
Q14116	FALSE		IL18	0.207778	0.207959	0.211152	0.302386	0.248392	0.238121	0.208963	0.262966
P30405	FALSE		PPIF	0.206737	0.196975	0.222784	0.275475	0.178302	0.186343	0.208832	0.213374
P11216	FALSE		PYGB	0.207088	0.217314	0.201141	0.229501	0.226853	0.224014	0.208514	0.22679
P63244	FALSE		RACK1	0.226375	0.233367	0.165155	0.198695	0.262402	0.242823	0.208299	0.23464
Q6P4I2	FALSE		WDR73	0.213187	0.229319	0.181593	0.252398	0.218199	0.213007	0.208033	0.227868
Q9Y315	FALSE		DERA	0.188066	0.200129	0.235209	0.19509	0.18817	0.203311	0.207802	0.195524
Q4KWH8	FALSE		PLCH1	0.248021	0.202742	0.172505	0.246253	0.0866453	0.129067	0.207756	0.153988
P50579	FALSE		METAP2	0.223798	0.207786	0.190544	0.199374	0.228409	0.211292	0.207376	0.213025
P14174	FALSE		MIF	0.23192	0.211196	0.177604	0.209992	0.217328	0.188274	0.206907	0.205198
O43148	FALSE		RNMT	0.198372	0.198136	0.223557	0.262195	0.226614	0.23735	0.206688	0.242053
Q15651	FALSE		HMGN3	0.185617	0.179459	0.253967	0.3622	0.162261	0.179588	0.206348	0.234683
P22626	FALSE		HNRNPA2B1	0.218409	0.189583	0.210694	0.0955685	0.259783	0.26557	0.206229	0.206974
P62857	FALSE		RPS28	0.245085	0.200487	0.172437	0.124513	0.25326	0.294613	0.206003	0.224129
Q15819	FALSE		UBE2V2	0.210874	0.198017	0.208172	0.211407	0.215033	0.227414	0.205688	0.217951
Q15459	FALSE		SF3A1	0.195571	0.206764	0.213668	0.190189	0.204755	0.207904	0.205334	0.20095
P52758	FALSE		RIDA	0.208486	0.200063	0.207128	0.259053	0.208833	0.22922	0.205226	0.232369
Q16836	FALSE		HADH	0.186466	0.182551	0.245904	0.36255	0.172853	0.183915	0.204974	0.239773
O14561	FALSE		NDUFAB1	0.182247	0.183334	0.247643	0.413043	0.153627	0.167045	0.204408	0.244572
P40222	FALSE		TXLNA	0.204246	0.206817	0.198212	0.196807	0.24493	0.244884	0.203092	0.228874
P61163	FALSE		ACTR1A	0.205694	0.196983	0.206336	0.25793	0.21224	0.242447	0.203004	0.237539
Q15631	FALSE		TSN	0.190378	0.207093	0.210747	0.313257	0.19409	0.188891	0.20274	0.232079
O43719	FALSE		HTATSF1	0.210023	0.20622	0.189685	0.209411	0.194038	0.182072	0.201976	0.195174
Q9H008	FALSE		LHPP	0.153408	0.235132	0.217203	0.180094	0.158033	0.201491	0.201914	0.179872
Q92922	FALSE		SMARCC1	0.191773	0.213959	0.199938	0.151389	0.231768	0.230362	0.20189	0.204506
Q9UIC8	FALSE		LCMT1	0.21588	0.203397	0.185957	0.193682	0.239259	0.224424	0.201745	0.219122
P61604	FALSE		HSPE1	0.190941	0.175619	0.237836	0.248838	0.180515	0.203407	0.201465	0.21092
P53801	TRUE	TRANSMEM 97..117; /note="Helical"; /evidence="ECO:0000255"	PTTG1IP	0.165334	0.251938	0.187115	0.215762	0.131919	0.130543	0.201462	0.159408
P62191	FALSE		PSMC1	0.204576	0.209009	0.190571	0.175112	0.225162	0.233716	0.201385	0.21133
P50453	FALSE		SERPINB9	0.212946	0.200918	0.189664	0.204452	0.129759	0.138468	0.201176	0.15756
Q6FI81	FALSE		CIAPIN1	0.220991	0.206526	0.173758	0.107837	0.278278	0.266815	0.200425	0.217643
Q9UPN9	FALSE		TRIM33	0.209058	0.197029	0.195183	0.285935	0.19544	0.173859	0.200423	0.218411
Q13501	FALSE		SQSTM1	0.181445	0.192735	0.224636	0.238003	0.21628	0.185259	0.199605	0.213181
P36871	FALSE		PGM1	0.198141	0.20893	0.191186	0.248215	0.199159	0.209509	0.199419	0.218961
P47756	FALSE		CAPZB	0.194598	0.194154	0.209252	0.193715	0.210162	0.211632	0.199335	0.20517
O75874	FALSE		IDH1	0.195719	0.201172	0.198145	0.24126	0.219222	0.217858	0.198345	0.226113
O15160	FALSE		POLR1C	0.210436	0.212369	0.170996	0.230075	0.171255	0.193568	0.197934	0.198299
Q9BUH6	FALSE		PAXX	0.223618	0.18991	0.178725	0.18346	0.165948	0.282573	0.197418	0.21066
Q15435	FALSE		PPP1R7	0.196593	0.200199	0.194738	0.42004	0.184639	0.179048	0.197176	0.261242
Q99598	FALSE		TSNAX	0.193015	0.191703	0.206032	0.281816	0.187818	0.198779	0.196917	0.222804
Q9NUQ3	FALSE		TXLNG	0.205029	0.191525	0.193024	0.135301	0.191616	0.188828	0.196526	0.171915
Q68DK7	FALSE		MSL1	0.173411	0.150931	0.265166	0.376825	0.229117	0.240842	0.196503	0.282261
P55884	FALSE		EIF3B	0.220552	0.19859	0.17021	0.173824	0.201959	0.202574	0.196451	0.192785
P05455	FALSE		SSB	0.209472	0.213883	0.164035	0.224398	0.229335	0.231493	0.195797	0.228408
P61956	FALSE		SUMO2	0.188334	0.21199	0.184805	0.335348	0.201955	0.192874	0.195043	0.243392
P30040	TRUE		ERP29	0.18852	0.172037	0.224557	0.234565	0.172067	0.185116	0.195038	0.197249
Q9BYT8	FALSE		NLN	0.192804	0.179865	0.208656	0.241416	0.161187	0.162086	0.193775	0.18823
Q96Q11	FALSE		TRNT1	0.187646	0.194719	0.197733	0.190584	0.185816	0.223522	0.193366	0.199974
Q13838	FALSE		DDX39B	0.194534	0.192518	0.192177	0.198318	0.209696	0.210688	0.193076	0.206234
Q8NI22	TRUE		MCFD2	0.178788	0.198883	0.200596	0.368356	0.20789	0.158453	0.192756	0.2449
Q9UJW0	FALSE		DCTN4	0.17054	0.203435	0.203603	0.20909	0.262757	0.246278	0.192526	0.239375
P11279	TRUE	TRANSMEM 383..405; /note="Helical"; /evidence="ECO:0000255|PROSITE-ProRule:PRU00740"	LAMP1	0.166975	0.190218	0.220197	0.469198	0.144561	0.179159	0.192463	0.264306
Q9NQH7	FALSE		XPNPEP3	0.18027	0.18014	0.216058	0.274484	0.15333	0.182799	0.192156	0.203537
A3KN83	FALSE		SBNO1	0.205103	0.179626	0.191499	0.262468	0.213066	0.177864	0.192076	0.217799
Q96MW5	FALSE		COG8	0.173663	0.205504	0.196627	0.177451	0.175551	0.177376	0.191931	0.176793
P35998	FALSE		PSMC2	0.193058	0.192014	0.190059	0.175097	0.21608	0.215271	0.19171	0.202149
Q9NQX3	FALSE		GPHN	0.205578	0.180006	0.189157	0.169517	0.233007	0.208118	0.19158	0.203547
P07910	FALSE		HNRNPC	0.201838	0.184957	0.187768	0.206924	0.201371	0.200542	0.191521	0.202946
Q9HBR0	FALSE	TRANSMEM 4..24; /note="Helical"; /evidence="ECO:0000255"; TRANSMEM 36..58; /note="Helical"; /evidence="ECO:0000255"; TRANSMEM 84..104; /note="Helical"; /evidence="ECO:0000255"; TRANSMEM 120..140; /note="Helical"; /evidence="ECO:0000255"; TRANSMEM 153..173; /note="Helical"; /evidence="ECO:0000255"; TRANSMEM 229..249; /note="Helical"; /evidence="ECO:0000255"; TRANSMEM 272..292; /note="Helical"; /ev…	SLC38A10	0.138327	0.186569	0.249613	0.127794	0.0809335	0.0825876	0.191503	0.0971051
P13797	FALSE		PLS3	0.198743	0.192437	0.182709	0.214753	0.199512	0.193834	0.191296	0.2027
Q9HD26	FALSE		GOPC	0.183725	0.197138	0.192985	0.297606	0.271836	0.253062	0.191283	0.274168
P78330	FALSE		PSPH	0.193635	0.20177	0.177884	0.25394	0.18928	0.224908	0.191096	0.222709
P50120	FALSE		RBP2	0.214836	0.186298	0.171924	0.201733	0.211821	0.227702	0.191019	0.213752
P62807	FALSE		H2BC4	0.158551	0.156952	0.255504	0.174138	0.114708	0.150204	0.190336	0.14635
O43583	FALSE		DENR	0.210149	0.203104	0.157695	0.199948	0.234069	0.220251	0.190316	0.21809
P29590	FALSE		PML	0.206894	0.195355	0.167249	0.437675	0.192046	0.252875	0.189833	0.294198
P26639	FALSE		TARS1	0.197486	0.190095	0.181465	0.200184	0.184798	0.184287	0.189682	0.189757
O75531	FALSE		BANF1	0.18379	0.18319	0.199839	0.357478	0.16594	0.177855	0.18894	0.233758
P26583	FALSE		HMGB2	0.20809	0.208615	0.149342	0.117275	0.199696	0.183247	0.188683	0.166739
P04080	FALSE		CSTB	0.20599	0.197836	0.162109	0.186263	0.211689	0.218744	0.188645	0.205565
P41236	FALSE		PPP1R2	0.203598	0.193999	0.166015	0.222098	0.208087	0.194403	0.187871	0.208196
Q9NUM4	FALSE	TRANSMEM 97..117; /note="Helical"; /evidence="ECO:0000255"	TMEM106B	0.165395	0.152382	0.245442	0.282153	0.197988	0.198178	0.187739	0.226106
O95336	FALSE		PGLS	0.187338	0.200743	0.174676	0.227374	0.179845	0.197326	0.187586	0.201515
P49593	FALSE		PPM1F	0.185121	0.206716	0.170881	0.180476	0.165094	0.221906	0.187573	0.189159
Q92804	FALSE		TAF15	0.201321	0.178752	0.182212	0.109798	0.192746	0.209636	0.187428	0.170727
O60568	TRUE		PLOD3	0.168335	0.168648	0.223873	0.199415	0.119617	0.126984	0.186952	0.148672
Q9NY27	FALSE		PPP4R2	0.189322	0.177794	0.193533	0.225496	0.191965	0.171164	0.186883	0.196208
O95197	FALSE		RTN3	0.184913	0.154475	0.220795	0.208907	0.204231	0.137364	0.186728	0.183501
Q8TBC4	FALSE		UBA3	0.178702	0.177157	0.202844	0.140135	0.183667	0.18842	0.186234	0.170741
Q96QK1	FALSE		VPS35	0.194026	0.184247	0.17836	0.216073	0.208874	0.206215	0.185544	0.210388
Q9UNZ2	FALSE		NSFL1C	0.213395	0.18195	0.158298	0.118166	0.217431	0.214164	0.184548	0.183254
P50990	FALSE		CCT8	0.177981	0.182837	0.19249	0.151364	0.212875	0.234887	0.184436	0.199709
P26358	FALSE		DNMT1	0.184486	0.196626	0.171757	0.139753	0.180839	0.191334	0.18429	0.170642
P53680	FALSE		AP2S1	0.185849	0.170662	0.193719	0.211796	0.186973	0.182884	0.18341	0.193884
P02545	FALSE		LMNA	0.166016	0.1691	0.2146	0.180476	0.184455	0.200527	0.183239	0.188486
Q9NRY2	FALSE		INIP	0.217804	0.168622	0.163053	0.219467	0.20738	0.221181	0.183159	0.216009
Q13257	FALSE		MAD2L1	0.186872	0.181204	0.18074	0.153646	0.186941	0.170513	0.182939	0.170366
Q8NBS9	TRUE		TXNDC5	0.177266	0.159944	0.211509	0.231938	0.149384	0.154143	0.182907	0.178488
O75496	FALSE		GMNN	0.164245	0.232422	0.151787	0.24994	0.156112	0.147147	0.182818	0.1844
Q9GZS3	FALSE		WDR61	0.175265	0.196178	0.176165	0.221408	0.204985	0.179749	0.182536	0.202047
P62333	FALSE		PSMC6	0.186936	0.190873	0.169196	0.163494	0.211209	0.204528	0.182335	0.193077
P53999	FALSE		SUB1	0.218748	0.182188	0.145983	0.15792	0.217473	0.173634	0.182306	0.183009
Q9H900	FALSE		ZWILCH	0.189685	0.182806	0.172609	0.217808	0.184986	0.183985	0.1817	0.195593
P16949	FALSE		STMN1	0.209412	0.186086	0.148855	0.113801	0.198355	0.212516	0.181451	0.174891
P53611	FALSE		RABGGTB	0.179184	0.190316	0.17441	0.221223	0.172569	0.189134	0.181303	0.194309
P05388	FALSE		RPLP0	0.211158	0.184185	0.146924	0.145554	0.21264	0.193165	0.180756	0.183786
P62805	FALSE		H4C1	0.169751	0.15256	0.219524	0.182926	0.110082	0.136116	0.180611	0.143041
O15145	FALSE		ARPC3	0.166315	0.180244	0.193445	0.204418	0.212776	0.211101	0.180001	0.209431
P17096	FALSE		HMGA1	0.161795	0.170912	0.206425	0.219957	0.168444	0.179159	0.179711	0.189187
Q8NEB9	FALSE		PIK3C3	0.212083	0.155979	0.17054	0.274213	0.292256	0.259085	0.179534	0.275185
Q9BSV6	FALSE		TSEN34	0.169808	0.185906	0.18244	0.295418	0.246268	0.177425	0.179385	0.239704
Q92688	FALSE		ANP32B	0.263833	0.0967312	0.177077	0.269087	0.242677	0.0924985	0.179214	0.201421
P16278	TRUE		GLB1	0.164713	0.157225	0.215061	0.34887	0.193555	0.19586	0.179	0.246095
Q99471	FALSE		PFDN5	0.192099	0.173138	0.171761	0.142493	0.202025	0.192743	0.178999	0.179087
Q9NTJ3	FALSE		SMC4	0.177503	0.18827	0.171083	0.182004	0.171647	0.164634	0.178952	0.172762
O00743	FALSE		PPP6C	0.171418	0.18476	0.18063	0.183773	0.202427	0.179635	0.178936	0.188612
P30041	FALSE		PRDX6	0.197438	0.188351	0.150972	0.187393	0.191153	0.191816	0.17892	0.19012
Q9UNM6	FALSE		PSMD13	0.177564	0.180386	0.177572	0.15615	0.203863	0.197048	0.178507	0.185687
P42126	FALSE		ECI1	0.151152	0.170457	0.21301	0.276039	0.1221	0.13079	0.178206	0.17631
Q6P1N9	FALSE		TATDN1	0.173171	0.180219	0.180902	0.188883	0.153703	0.138356	0.178097	0.160314
Q9UHY1	FALSE		NRBP1	0.213136	0.174377	0.14482	0.243027	0.21878	0.179851	0.177444	0.213886
Q15477	FALSE		SKIV2L	0.169182	0.168489	0.194496	0.124253	0.169004	0.121748	0.177389	0.138335
Q9H2J4	FALSE		PDCL3	0.178638	0.193219	0.158705	0.123246	0.18726	0.219809	0.176854	0.176772
Q12906	FALSE		ILF3	0.166859	0.162542	0.201005	0.189481	0.155458	0.156715	0.176802	0.167218
Q86VP1	FALSE		TAX1BP1	0.169292	0.167889	0.193201	0.189998	0.130346	0.148331	0.176794	0.156225
Q9Y6K1	FALSE		DNMT3A	0.162305	0.173001	0.19502	0.146883	0.138927	0.150266	0.176775	0.145359
Q06546	FALSE		GABPA	0.145586	0.172539	0.21092	0.126331	0.0709606	0.0877915	0.176348	0.0950275
Q9HAV7	FALSE		GRPEL1	0.159246	0.161445	0.206916	0.315372	0.135417	0.151533	0.175869	0.200774
Q16576	FALSE		RBBP7	0.151506	0.176369	0.19911	0.228041	0.180068	0.192816	0.175662	0.200308
Q6NVY1	FALSE		HIBCH	0.156046	0.167021	0.201249	0.20486	0.12693	0.144566	0.174772	0.158785
P25815	FALSE		S100P	0.171834	0.189951	0.161809	0.242069	0.177959	0.177736	0.174531	0.199254
O75390	FALSE		CS	0.148924	0.157655	0.216841	0.348704	0.133714	0.143345	0.174473	0.208588
P31937	FALSE		HIBADH	0.166287	0.13539	0.221315	0.358218	0.123101	0.13876	0.174331	0.206693
Q96CW6	FALSE		SLC7A6OS	0.205579	0.169778	0.147068	0.170213	0.18425	0.157551	0.174142	0.170671
P00390	FALSE		GSR	0.169832	0.188266	0.164111	0.320127	0.156165	0.17929	0.17407	0.218527
Q5T6V5	FALSE		C9orf64	0.166596	0.170419	0.184802	0.251166	0.206076	0.191554	0.173939	0.216265
Q8WVQ1	FALSE	TRANSMEM 45..62; /note="Helical; Signal-anchor for type II membrane protein"; /evidence="ECO:0000255"	CANT1	0.173931	0.149262	0.198451	0.07376	0.0588871	0.0539835	0.173882	0.0622102
P11142	FALSE		HSPA8	0.167437	0.169315	0.184584	0.202682	0.204926	0.199041	0.173778	0.202216
Q5JSH3	FALSE		WDR44	0.163688	0.182028	0.175599	0.270693	0.156372	0.156251	0.173772	0.194439
O95861	FALSE		BPNT1	0.182205	0.181155	0.157379	0.22644	0.19713	0.173064	0.17358	0.198878
P21333	FALSE		FLNA	0.177591	0.166346	0.176795	0.194588	0.185206	0.188805	0.173577	0.189533
Q8WUA2	FALSE		PPIL4	0.163375	0.191357	0.165135	0.113449	0.167967	0.15676	0.173289	0.146059
P62861	FALSE		FAU	0.216001	0.168619	0.134575	0.144	0.159126	0.18486	0.173065	0.162662
O43617	FALSE		TRAPPC3	0.163594	0.177475	0.177902	0.16702	0.163145	0.189642	0.17299	0.173269
Q8IZL8	FALSE		PELP1	0.164952	0.169919	0.183916	0.203921	0.15993	0.15639	0.172929	0.173413
Q9Y376	FALSE		CAB39	0.173548	0.178228	0.166903	0.172426	0.184006	0.187053	0.172893	0.181162
O43847	TRUE		NRDC	0.189611	0.167176	0.161292	0.180887	0.171052	0.1532	0.172693	0.168379
Q9UKY7	FALSE		CDV3	0.185058	0.179663	0.153151	0.128283	0.194803	0.23181	0.172624	0.184965
Q9UHV9	FALSE		PFDN2	0.180073	0.177346	0.159054	0.176218	0.179988	0.178631	0.172157	0.178279
Q93099	FALSE		HGD	0.184351	0.173426	0.158671	0.146454	0.152618	0.170925	0.172149	0.156666
O95155	FALSE		UBE4B	0.149858	0.166034	0.200461	0.128915	0.112039	0.108138	0.172117	0.116364
Q9Y6D6	FALSE		ARFGEF1	0.17142	0.183625	0.159739	0.284256	0.204964	0.202346	0.171595	0.230522
P78417	FALSE		GSTO1	0.188921	0.181258	0.14283	0.188726	0.187712	0.202044	0.171003	0.192827
P07737	FALSE		PFN1	0.196658	0.171919	0.144414	0.137118	0.199073	0.194645	0.170997	0.176945
P13010	FALSE		XRCC5	0.169285	0.164846	0.178775	0.172427	0.194821	0.18806	0.170968	0.185103
O15446	FALSE		POLR1G	0.161698	0.151782	0.199405	0.224293	0.165827	0.189072	0.170962	0.193064
Q8N9N8	FALSE		EIF1AD	0.147067	0.181191	0.184605	0.206695	0.160199	0.162623	0.170954	0.176505
Q96E11	FALSE		MRRF	0.192341	0.12227	0.197967	0.147257	0.17242	0.212107	0.170859	0.177261
Q99460	FALSE		PSMD1	0.171664	0.168806	0.171971	0.139546	0.177059	0.179532	0.170814	0.165379
P40926	FALSE		MDH2	0.154688	0.159992	0.197274	0.263063	0.12333	0.135914	0.170651	0.174102
Q9UPN7	FALSE		PPP6R1	0.150723	0.209311	0.150933	0.467193	0.097629	0.0691944	0.170322	0.211339
Q9Y4Y9	FALSE		LSM5	0.178901	0.162832	0.169169	0.176063	0.140331	0.13251	0.170301	0.149635
Q9UNF0	FALSE		PACSIN2	0.170721	0.188114	0.151559	0.178794	0.186173	0.201027	0.170131	0.188665
Q9Y3A3	FALSE		MOB4	0.173272	0.17285	0.163808	0.173445	0.169464	0.154809	0.169977	0.165906
P21281	FALSE		ATP6V1B2	0.156777	0.174643	0.177752	0.143877	0.171144	0.177969	0.169724	0.16433
O75312	FALSE		ZPR1	0.171331	0.164216	0.172828	0.221888	0.152786	0.175999	0.169458	0.183558
Q7Z4H8	TRUE		POGLUT3	0.163125	0.172913	0.17047	0.137752	0.1192	0.113163	0.168836	0.123371
P23588	FALSE		EIF4B	0.193726	0.186989	0.125634	0.0901244	0.189902	0.194849	0.168783	0.158292
Q9NNW7	FALSE		TXNRD2	0.183104	0.160034	0.163089	0.383851	0.132804	0.165234	0.168742	0.227297
Q99627	FALSE		COPS8	0.174761	0.183641	0.147735	0.175056	0.18087	0.192928	0.168712	0.182951
P17980	FALSE		PSMC3	0.172181	0.173146	0.160368	0.147645	0.197725	0.206255	0.168565	0.183875
Q8IUR7	FALSE		ARMC8	0.163909	0.177287	0.162863	0.132156	0.142021	0.151994	0.16802	0.142057
Q9H7C9	FALSE		AAMDC	0.17548	0.167547	0.160501	0.171084	0.185146	0.173553	0.167843	0.176594
P0DMV8	FALSE		HSPA1A	0.167292	0.162981	0.17229	0.166742	0.187589	0.190002	0.167521	0.181444
Q06210	FALSE		GFPT1	0.171078	0.176232	0.155234	0.145011	0.202247	0.200428	0.167515	0.182562
P13489	FALSE		RNH1	0.169133	0.16963	0.16294	0.213929	0.169596	0.178983	0.167234	0.187503
O95782	FALSE		AP2A1	0.163293	0.157001	0.179781	0.151863	0.160058	0.161959	0.166692	0.15796
Q96I99	FALSE		SUCLG2	0.14522	0.152037	0.202421	0.210555	0.131376	0.139865	0.166559	0.160599
Q13263	FALSE		TRIM28	0.169027	0.159275	0.171048	0.16824	0.190724	0.184959	0.16645	0.181308
Q99873	FALSE		PRMT1	0.178662	0.159562	0.15933	0.139166	0.193122	0.174202	0.165851	0.16883
P14625	TRUE		HSP90B1	0.162013	0.167735	0.166705	0.163776	0.138587	0.141463	0.165484	0.147942
P49327	FALSE		FASN	0.169057	0.171805	0.154171	0.148493	0.170569	0.175403	0.165011	0.164822
Q96IU4	FALSE		ABHD14B	0.15711	0.180294	0.157557	0.228936	0.191382	0.216855	0.164987	0.212391
O43776	FALSE		NARS1	0.163938	0.16877	0.162083	0.150885	0.174323	0.165749	0.16493	0.163653
P48436	FALSE		SOX9	0.206763	0.154425	0.132868	0.149816	0.196719	0.173197	0.164685	0.173244
P41250	FALSE		GARS1	0.16826	0.171238	0.152392	0.165238	0.176558	0.188116	0.163963	0.176637
P62753	FALSE		RPS6	0.179779	0.181305	0.130692	0.140418	0.182147	0.183075	0.163925	0.168547
Q13561	FALSE		DCTN2	0.16642	0.157009	0.167553	0.189124	0.182613	0.194617	0.163661	0.188785
P85037	FALSE		FOXK1	0.166622	0.168559	0.154745	0.203929	0.195677	0.190781	0.163309	0.196796
P43490	FALSE		NAMPT	0.16391	0.164777	0.161165	0.119877	0.152913	0.155931	0.163284	0.142907
Q15257	FALSE		PTPA	0.175603	0.16939	0.144292	0.183002	0.151215	0.1332	0.163095	0.155806
Q15047	FALSE		SETDB1	0.11022	0.150593	0.228284	0.267458	0.159719	0.172648	0.163032	0.199942
P62195	FALSE		PSMC5	0.168968	0.161612	0.158107	0.155942	0.177553	0.170326	0.162896	0.167941
P60709	FALSE		ACTB	0.169096	0.160003	0.159395	0.0961663	0.184379	0.1877	0.162832	0.156082
Q9Y4L1	TRUE		HYOU1	0.144262	0.144413	0.197205	0.152642	0.129393	0.137427	0.16196	0.139821
P00480	FALSE		OTC	0.137125	0.132606	0.215795	0.183491	0.0775524	0.0752988	0.161842	0.112114
O95994	TRUE		AGR2	0.158786	0.135468	0.191246	0.215437	0.120679	0.135217	0.161833	0.157111
Q9NWU1	FALSE		OXSM	0.125923	0.163156	0.19574	0.259292	0.118512	0.125307	0.161606	0.167704
Q15555	FALSE		MAPRE2	0.153169	0.175137	0.156324	0.166595	0.173361	0.155826	0.161543	0.16526
P40123	FALSE		CAP2	0.172369	0.157034	0.154939	0.172489	0.203893	0.227683	0.161447	0.201355
Q9UBT2	FALSE		UBA2	0.164968	0.158373	0.160714	0.185918	0.176497	0.164694	0.161352	0.175703
Q99453	FALSE		PHOX2B	0.147247	0.172832	0.163958	0.143925	0.151842	0.146127	0.161346	0.147298
P48728	FALSE		AMT	0.149324	0.134568	0.199333	0.28801	0.140046	0.129902	0.161075	0.185986
O75935	FALSE		DCTN3	0.139641	0.159081	0.183992	0.126899	0.19662	0.211938	0.160905	0.178486
Q99417	FALSE		MYCBP	0.153208	0.143722	0.183856	0.176789	0.166307	0.167602	0.160262	0.170233
Q8WUP2	FALSE		FBLIM1	0.119736	0.211516	0.148063	0.122638	0.175307	0.135944	0.159772	0.14463
P63272	FALSE		SUPT4H1	0.182706	0.151316	0.14501	0.0866339	0.152787	0.18018	0.159677	0.139867
Q15370	FALSE		ELOB	0.165565	0.159854	0.1535	0.194504	0.188495	0.185615	0.15964	0.189538
P60842	FALSE		EIF4A1	0.172011	0.165793	0.140705	0.13512	0.198927	0.205784	0.159503	0.179944
Q9H910	FALSE		JPT2	0.181181	0.160657	0.136285	0.108406	0.189704	0.210334	0.159374	0.169481
O95714	FALSE		HERC2	0.157502	0.168985	0.151145	0.0886023	0.148898	0.106247	0.159211	0.114583
P48643	FALSE		CCT5	0.160404	0.158419	0.158486	0.118272	0.181981	0.190007	0.159103	0.16342
Q9UJ68	FALSE		MSRA	0.15588	0.155455	0.165644	0.147849	0.0923067	0.106122	0.158993	0.115426
A0A024RBG1	FALSE		NUDT4B	0.176844	0.135471	0.164218	0.223165	0.209117	0.208239	0.158844	0.213507
P46939	FALSE		UTRN	0.149236	0.153952	0.173157	0.199722	0.158607	0.162252	0.158782	0.173527
Q9Y3B8	FALSE		REXO2	0.159365	0.174355	0.141962	0.217324	0.158759	0.173688	0.158561	0.183257
P46777	FALSE		RPL5	0.173092	0.173687	0.128866	0.114012	0.169681	0.178576	0.158548	0.15409
Q8N668	FALSE		COMMD1	0.136301	0.158485	0.180575	0.097932	0.20478	0.216757	0.158454	0.173156
Q53H82	FALSE		LACTB2	0.142848	0.164563	0.167243	0.166173	0.146649	0.150047	0.158218	0.15429
P49736	FALSE		MCM2	0.166507	0.159067	0.148818	0.154365	0.181365	0.149116	0.158131	0.161615
O15372	FALSE		EIF3H	0.16819	0.171531	0.134452	0.102833	0.161557	0.163328	0.158057	0.142573
Q08623	FALSE		PUDP	0.160724	0.162974	0.149007	0.217678	0.166324	0.183675	0.157568	0.189226
Q9Y606	FALSE		PUS1	0.158331	0.161296	0.152817	0.173519	0.158366	0.158116	0.157481	0.163334
Q92734	FALSE		TFG	0.168901	0.166576	0.136857	0.0841485	0.179482	0.150527	0.157445	0.138053
Q9BQA1	FALSE		WDR77	0.159357	0.15531	0.15718	0.142474	0.14265	0.142824	0.157282	0.14265
P08865	FALSE		RPSA	0.177948	0.163467	0.129651	0.110605	0.169188	0.209373	0.157022	0.163055
O00231	FALSE		PSMD11	0.160823	0.157025	0.152591	0.131939	0.183401	0.18162	0.156813	0.165653
P30050	FALSE		RPL12	0.145479	0.156729	0.167217	0.148646	0.167168	0.155874	0.156475	0.15723
Q32MZ4	FALSE		LRRFIP1	0.154203	0.163894	0.150266	0.159075	0.153278	0.157266	0.156121	0.156539
Q96CT7	FALSE		CCDC124	0.173413	0.15075	0.143388	0.132994	0.162726	0.167227	0.155851	0.154316
Q9Y266	FALSE		NUDC	0.16772	0.167639	0.131545	0.0922122	0.192542	0.198313	0.155635	0.161022
Q9BRX5	FALSE		GINS3	0.159159	0.149152	0.156962	0.0855878	0.102531	0.101528	0.155091	0.0965489
Q6ZRP7	TRUE	TRANSMEM 662..682; /note="Helical"; /evidence="ECO:0000255"	QSOX2	0.139849	0.149661	0.17555	0.199254	0.0776486	0.0913072	0.15502	0.122737
Q16555	FALSE		DPYSL2	0.164858	0.155102	0.144788	0.0924173	0.185835	0.187244	0.154916	0.155166
P52907	FALSE		CAPZA1	0.166615	0.149041	0.148994	0.145312	0.175682	0.19525	0.154883	0.172081
Q9Y2B0	TRUE		CNPY2	0.151898	0.137314	0.175361	0.192904	0.133757	0.145889	0.154857	0.157517
Q7L5N1	FALSE		COPS6	0.165725	0.152583	0.145893	0.160194	0.151598	0.16105	0.154734	0.157614
P68036	FALSE		UBE2L3	0.179084	0.152849	0.132143	0.146314	0.15327	0.160414	0.154692	0.153332
P68363	FALSE		TUBA1B	0.178675	0.164416	0.119889	0.0899166	0.202171	0.200652	0.154327	0.164247
Q15014	FALSE		MORF4L2	0.153473	0.152742	0.156257	0.145187	0.141167	0.118644	0.154158	0.134999
Q6PD62	FALSE		CTR9	0.15835	0.152896	0.150253	0.142252	0.157868	0.142383	0.153833	0.147501
Q9Y223	FALSE		GNE	0.110427	0.166854	0.183862	0.280591	0.106445	0.115764	0.153714	0.1676
O95881	TRUE		TXNDC12	0.143283	0.155507	0.161408	0.205436	0.123524	0.149558	0.1534	0.159506
Q96EM0	FALSE		L3HYPDH	0.137862	0.190323	0.131622	0.254038	0.177017	0.145718	0.153269	0.192258
P12270	FALSE		TPR	0.140075	0.149395	0.170273	0.144257	0.146337	0.158859	0.153248	0.149817
P12956	FALSE		XRCC6	0.144912	0.149484	0.164423	0.159553	0.184056	0.178183	0.152939	0.173931
Q86UP2	FALSE	TRANSMEM 7..29; /note="Helical; Signal-anchor for type II membrane protein"; /evidence="ECO:0000255"	KTN1	0.138634	0.144774	0.175173	0.16051	0.151057	0.149305	0.15286	0.153624
Q12874	FALSE		SF3A3	0.142601	0.160823	0.155093	0.140779	0.149319	0.165225	0.152839	0.151774
O60216	FALSE		RAD21	0.136775	0.148417	0.17271	0.189685	0.112507	0.126563	0.152634	0.142918
Q8NBJ5	TRUE		COLGALT1	0.136892	0.130905	0.189508	0.184132	0.118018	0.125459	0.152435	0.142536
P54725	FALSE		RAD23A	0.163216	0.14708	0.14665	0.129965	0.149065	0.140925	0.152316	0.139985
O60502	FALSE		OGA	0.150369	0.155085	0.151255	0.163031	0.176195	0.18783	0.152237	0.175685
Q68CQ4	FALSE		UTP25	0.155533	0.14476	0.156208	0.128764	0.170718	0.170736	0.152167	0.15674
P20810	FALSE		CAST	0.157037	0.151919	0.147404	0.166362	0.156171	0.173068	0.15212	0.1652
P29966	FALSE		MARCKS	0.146256	0.144429	0.164762	0.167945	0.168875	0.192922	0.151815	0.176581
O43592	FALSE		XPOT	0.136615	0.158555	0.160034	0.121208	0.130338	0.0868161	0.151734	0.112787
P07311	FALSE		ACYP1	0.131377	0.165177	0.157727	0.189413	0.139464	0.16727	0.151427	0.165382
O00233	FALSE		PSMD9	0.175567	0.142237	0.134632	0.115395	0.162676	0.149053	0.150812	0.142375
Q12864	TRUE	TRANSMEM 788..808; /note="Helical"; /evidence="ECO:0000255"	CDH17	0.126143	0.13771	0.188384	0.230836	0.122058	0.125292	0.150746	0.159395
Q96GD0	FALSE		PDXP	0.162975	0.135782	0.152507	0.179637	0.140947	0.145201	0.150421	0.155262
Q92878	FALSE		RAD50	0.150506	0.157354	0.142445	0.132939	0.147575	0.156387	0.150102	0.145634
Q58FF6	FALSE		HSP90AB4P	0.238845	0.127689	0.0834267	0.167252	0.079126	0.0492635	0.149987	0.0985471
P22102	FALSE		GART	0.159068	0.154275	0.136102	0.132402	0.153045	0.148452	0.149815	0.144633
P62851	FALSE		RPS25	0.150409	0.17653	0.121551	0.140991	0.178364	0.189196	0.149497	0.169517
Q8NDC0	FALSE		MAPK1IP1L	0.204871	0.14425	0.0970527	0.0637033	0.204088	0.22078	0.148725	0.162857
O75663	FALSE		TIPRL	0.154652	0.131562	0.159577	0.22182	0.152716	0.147692	0.148597	0.174076
Q8WTS6	FALSE		SETD7	0.154763	0.138038	0.152498	0.217508	0.159491	0.168819	0.148433	0.18194
Q9BWD1	FALSE		ACAT2	0.162356	0.152693	0.129537	0.112775	0.160905	0.163737	0.148196	0.145805
P51397	FALSE		DAP	0.196061	0.134261	0.114022	0.108516	0.17627	0.19219	0.148115	0.158992
P30566	FALSE		ADSL	0.148127	0.149705	0.14582	0.157557	0.141985	0.147038	0.147884	0.14886
Q5HY92	FALSE		FIGN	0.135537	0.112456	0.194314	0.135849	0.199698	0.256714	0.147435	0.19742
P60660	FALSE		MYL6	0.157169	0.151572	0.133558	0.124426	0.151906	0.142814	0.147433	0.139716
Q9Y4B6	FALSE		DCAF1	0.166695	0.147885	0.126491	0.240682	0.152813	0.149715	0.147024	0.18107
Q96C01	FALSE		FAM136A	0.14836	0.127495	0.164109	0.133346	0.141547	0.14924	0.146655	0.141378
E9PAV3	FALSE		NACA	0.16361	0.153902	0.122086	0.116846	0.163011	0.147204	0.146533	0.142353
P63167	FALSE		DYNLL1	0.14629	0.135244	0.158044	0.125264	0.137877	0.132387	0.146526	0.131843
B5ME19	FALSE		EIF3CL	0.16391	0.157439	0.117408	0.102391	0.156184	0.152442	0.146252	0.137006
O00461	FALSE	TRANSMEM 13..33; /note="Helical; Signal-anchor for type II membrane protein"; /evidence="ECO:0000255"	GOLIM4	0.140295	0.138417	0.159912	0.280565	0.147836	0.151219	0.146208	0.193206
Q14974	FALSE		KPNB1	0.15835	0.139826	0.140023	0.153561	0.140733	0.135351	0.146066	0.143215
P20290	FALSE		BTF3	0.157092	0.16184	0.119243	0.176683	0.149718	0.146553	0.146058	0.157652
Q6UXH1	TRUE		CRELD2	0.14298	0.127763	0.164494	0.202323	0.109375	0.107688	0.145079	0.139796
P54819	FALSE		AK2	0.125601	0.130782	0.178501	0.195851	0.118694	0.136917	0.144961	0.150487
Q9UBE0	FALSE		SAE1	0.14692	0.14497	0.141892	0.156066	0.165573	0.161802	0.144594	0.161147
P48200	FALSE		IREB2	0.148625	0.157591	0.124841	0.107967	0.146887	0.19456	0.143686	0.149805
Q92692	TRUE	TRANSMEM 361..381; /note="Helical"; /evidence="ECO:0000255"	NECTIN2	0.131725	0.117196	0.182108	0.207577	0.106985	0.131983	0.143677	0.148848
Q2TB10	FALSE		ZNF800	0.134305	0.132624	0.16378	0.198102	0.12584	0.153536	0.14357	0.159159
Q6IBS0	FALSE		TWF2	0.126214	0.144796	0.159681	0.117682	0.152696	0.148973	0.143564	0.139783
Q9BR76	FALSE		CORO1B	0.152631	0.153037	0.123742	0.089763	0.175011	0.185899	0.143137	0.150224
O15541	FALSE		RNF113A	0.137775	0.149939	0.140565	0.118144	0.108697	0.110586	0.14276	0.112475
P22314	FALSE		UBA1	0.141275	0.146316	0.140493	0.130384	0.160182	0.162581	0.142695	0.151049
P43034	FALSE		PAFAH1B1	0.140137	0.146426	0.14054	0.119347	0.136217	0.150928	0.142367	0.135497
P05362	TRUE	TRANSMEM 481..503; /note="Helical"; /evidence="ECO:0000255"	ICAM1	0.131687	0.127253	0.166697	0.124406	0.0972649	0.117003	0.141879	0.112891
Q9Y5J9	FALSE		TIMM8B	0.149779	0.118297	0.156571	0.0745303	0.138503	0.16662	0.141549	0.126551
Q96P70	FALSE		IPO9	0.157928	0.139935	0.12675	0.167249	0.148195	0.146635	0.141538	0.154027
Q13617	FALSE		CUL2	0.141765	0.145565	0.136985	0.159206	0.161835	0.155355	0.141438	0.158798
P21283	FALSE		ATP6V1C1	0.137685	0.150726	0.135856	0.111646	0.180506	0.178737	0.141422	0.156963
Q9P2E9	FALSE	TRANSMEM 8..28; /note="Helical"; /evidence="ECO:0000255"	RRBP1	0.117656	0.119354	0.187196	0.174841	0.11408	0.120418	0.141402	0.136446
Q9Y230	FALSE		RUVBL2	0.140071	0.146496	0.137312	0.124165	0.14935	0.163822	0.141293	0.145779
P14868	FALSE		DARS1	0.137539	0.139162	0.14711	0.137328	0.164215	0.160534	0.141271	0.154026
P08047	FALSE		SP1	0.12182	0.138919	0.162279	0.0769685	0.0694214	0.059117	0.141006	0.0685023
P60983	FALSE		GMFB	0.151501	0.144801	0.126504	0.149543	0.160976	0.170915	0.140935	0.160478
O60232	FALSE		ZNRD2	0.157801	0.126934	0.137588	0.152637	0.159049	0.181361	0.140774	0.164349
Q9HC24	FALSE	TRANSMEM 39..59; /note="Helical"; /evidence="ECO:0000255"; TRANSMEM 69..89; /note="Helical"; /evidence="ECO:0000255"; TRANSMEM 98..118; /note="Helical"; /evidence="ECO:0000255"; TRANSMEM 121..141; /note="Helical"; /evidence="ECO:0000255"; TRANSMEM 152..172; /note="Helical"; /evidence="ECO:0000255"; TRANSMEM 176..196; /note="Helical"; /evidence="ECO:0000255"	TMBIM4	0.137242	0.149142	0.135925	0.136154	0.190189	0.120187	0.14077	0.148844
P30048	FALSE		PRDX3	0.132361	0.118671	0.170654	0.141607	0.129344	0.151984	0.140562	0.140978
Q9UH65	FALSE		SWAP70	0.134407	0.131527	0.155462	0.172586	0.13176	0.114513	0.140466	0.139619
P31949	FALSE		S100A11	0.166954	0.131828	0.122438	0.105195	0.133564	0.163178	0.140407	0.133979
Q13541	FALSE		EIF4EBP1	0.142635	0.145929	0.132635	0.125034	0.104329	0.104626	0.140399	0.11133
Q9BXW9	FALSE		FANCD2	0.124891	0.140055	0.155142	0.094107	0.105704	0.13216	0.140029	0.110657
P49458	FALSE		SRP9	0.133203	0.133417	0.152547	0.106069	0.153747	0.154236	0.139722	0.138017
Q9HC35	FALSE		EML4	0.143344	0.145674	0.130045	0.140809	0.136337	0.142962	0.139688	0.140036
P0C0S5	FALSE		H2AZ1	0.106705	0.113874	0.197827	0.119896	0.0855142	0.121771	0.139468	0.10906
Q9H7L9	FALSE		SUDS3	0.147349	0.138344	0.13143	0.296109	0.106882	0.132309	0.139041	0.178433
P12004	FALSE		PCNA	0.139905	0.140886	0.135991	0.147048	0.160848	0.155683	0.138927	0.154526
Q13200	FALSE		PSMD2	0.142623	0.140327	0.132963	0.118404	0.149027	0.152772	0.138638	0.140068
Q16222	FALSE		UAP1	0.142585	0.149722	0.123223	0.166648	0.150172	0.131044	0.13851	0.149288
Q9BZL1	FALSE		UBL5	0.151532	0.137081	0.12667	0.159679	0.172613	0.164662	0.138428	0.165651
Q12905	FALSE		ILF2	0.129559	0.123808	0.161786	0.144361	0.129914	0.128142	0.138384	0.134139
Q15942	FALSE		ZYX	0.156116	0.143208	0.115111	0.0863714	0.164255	0.159223	0.138145	0.136617
Q16629	FALSE		SRSF7	0.157681	0.133407	0.122106	0.113718	0.130101	0.112257	0.137732	0.118692
P56537	FALSE		EIF6	0.134656	0.138	0.140453	0.170743	0.16419	0.15686	0.137703	0.163931
O00410	FALSE		IPO5	0.145453	0.139157	0.128391	0.154119	0.14292	0.14036	0.137667	0.145799
Q9Y3F4	FALSE		STRAP	0.147008	0.141251	0.123895	0.127557	0.157443	0.156249	0.137385	0.147083
Q9NQ48	FALSE		LZTFL1	0.123995	0.145101	0.142392	0.141462	0.149581	0.183098	0.137162	0.158047
Q9H488	TRUE		POFUT1	0.128003	0.118933	0.164305	0.153455	0.115411	0.105362	0.13708	0.124742
O15143	FALSE		ARPC1B	0.13837	0.131721	0.140859	0.145002	0.14558	0.154814	0.136983	0.148465
P13987	TRUE		CD59	0.119185	0.134457	0.156958	0.0877163	0.0366671	0.0459242	0.136867	0.0567692
Q5VWZ2	FALSE		LYPLAL1	0.134712	0.137841	0.13715	0.157723	0.171536	0.168	0.136568	0.165753
Q99798	FALSE		ACO2	0.126174	0.119402	0.16359	0.27423	0.118116	0.118805	0.136389	0.170384
P49459	FALSE		UBE2A	0.121638	0.152554	0.134521	0.197268	0.115218	0.0807648	0.136238	0.131084
Q12904	FALSE		AIMP1	0.119686	0.131071	0.156086	0.157378	0.163007	0.176994	0.135614	0.165793
Q13616	FALSE		CUL1	0.129314	0.125032	0.152409	0.135843	0.143394	0.13817	0.135585	0.139136
Q13442	FALSE		PDAP1	0.151349	0.151725	0.103582	0.0751191	0.15487	0.153755	0.135552	0.127915
P39019	FALSE		RPS19	0.143185	0.158202	0.105178	0.120976	0.164348	0.189814	0.135522	0.15838
Q9BRJ6	FALSE		C7orf50	0.124754	0.146879	0.134913	0.172575	0.136514	0.125482	0.135515	0.144857
P09429	FALSE		HMGB1	0.152954	0.145479	0.107406	0.0913099	0.150104	0.143565	0.13528	0.128326
P23526	FALSE		AHCY	0.141892	0.135355	0.128166	0.136482	0.155718	0.153852	0.135138	0.148684
P61353	FALSE		RPL27	0.157985	0.14476	0.102133	0.128065	0.14174	0.140443	0.134959	0.13675
P62269	FALSE		RPS18	0.152228	0.155335	0.0970033	0.100755	0.143111	0.149321	0.134856	0.131062
P46782	FALSE		RPS5	0.147155	0.153984	0.102315	0.115543	0.148487	0.171044	0.134485	0.145025
P78371	FALSE		CCT2	0.130986	0.13401	0.137458	0.10544	0.153224	0.151352	0.134151	0.136672
Q9UNN5	FALSE		FAF1	0.138979	0.140569	0.121968	0.178742	0.111228	0.127141	0.133839	0.139037
P18621	FALSE		RPL17	0.146837	0.14569	0.107668	0.116014	0.157041	0.156544	0.133398	0.1432
P33240	FALSE		CSTF2	0.127186	0.133478	0.139378	0.0910096	0.144787	0.163645	0.133347	0.133147
P63220	FALSE		RPS21	0.161563	0.135474	0.10227	0.0941334	0.142515	0.143134	0.133103	0.126594
P41252	FALSE		IARS1	0.129047	0.132743	0.136396	0.138587	0.149819	0.14879	0.132729	0.145732
Q92905	FALSE		COPS5	0.133903	0.148588	0.114814	0.119829	0.154631	0.157425	0.132435	0.143961
Q13185	FALSE		CBX3	0.143828	0.127377	0.126042	0.0925519	0.133673	0.147681	0.132416	0.124635
Q9UJX3	FALSE		ANAPC7	0.137444	0.117927	0.141837	0.150479	0.19374	0.179479	0.132403	0.174566
O75436	FALSE		VPS26A	0.129803	0.139911	0.127376	0.14591	0.121444	0.11776	0.132363	0.128371
Q7RTV0	FALSE		PHF5A	0.14182	0.119571	0.135297	0.10009	0.123145	0.122857	0.132229	0.115364
Q9Y5B8	FALSE		NME7	0.133558	0.137757	0.124291	0.11395	0.181696	0.146885	0.131869	0.14751
P06748	FALSE		NPM1	0.136957	0.126276	0.132351	0.110681	0.102257	0.104724	0.131861	0.105888
P50440	FALSE		GATM	0.120167	0.12027	0.153968	0.215975	0.113855	0.107542	0.131468	0.145791
Q9UQE7	FALSE		SMC3	0.126268	0.13141	0.136561	0.145081	0.136148	0.133242	0.131413	0.138157
P49441	FALSE		INPP1	0.147143	0.127428	0.119463	0.183654	0.140664	0.144864	0.131345	0.156394
O60504	FALSE		SORBS3	0.118852	0.106477	0.168509	0.0752232	0.162129	0.201227	0.131279	0.146193
P29218	FALSE		IMPA1	0.12901	0.140097	0.124591	0.145979	0.137099	0.14803	0.131232	0.143703
Q96ST3	FALSE		SIN3A	0.129419	0.129103	0.135006	0.142217	0.143473	0.145764	0.131176	0.143818
Q9NRA8	FALSE		EIF4ENIF1	0.14338	0.122718	0.12701	0.129063	0.155486	0.172307	0.131036	0.152285
P50281	TRUE	TRANSMEM 542..562; /note="Helical"; /evidence="ECO:0000255"	MMP14	0.122503	0.135857	0.133432	0.278922	0.131328	0.179347	0.130597	0.196532
P61247	FALSE		RPS3A	0.145362	0.148377	0.0978955	0.109257	0.141061	0.146799	0.130545	0.132372
P22059	FALSE		OSBP	0.142881	0.140696	0.107932	0.101802	0.149096	0.146057	0.130503	0.132319
P23528	FALSE		CFL1	0.151909	0.132418	0.10717	0.0908663	0.150921	0.151326	0.130499	0.131038
Q00577	FALSE		PURA	0.122528	0.110183	0.157336	0.14837	0.141029	0.107623	0.130016	0.132341
O95373	FALSE		IPO7	0.155074	0.128886	0.105122	0.124048	0.139354	0.0966585	0.129694	0.12002
O00469	TRUE		PLOD2	0.126065	0.114231	0.148559	0.110933	0.0710059	0.0802808	0.129619	0.0874067
Q9NXH9	FALSE		TRMT1	0.114154	0.108627	0.165995	0.0987821	0.0969582	0.0868822	0.129592	0.0942075
Q9Y4F1	FALSE		FARP1	0.137218	0.137921	0.112894	0.119404	0.0736008	0.106553	0.129344	0.0998526
P14209	TRUE	TRANSMEM 123..147; /note="Helical"; /evidence="ECO:0000255"	CD99	0.1116	0.12137	0.15498	0.142726	0.0664854	0.0502974	0.129317	0.0865028
Q9UNZ5	FALSE		C19orf53	0.138645	0.122464	0.125979	0.189149	0.147123	0.133234	0.129029	0.156502
O00629	FALSE		KPNA4	0.138586	0.121938	0.125784	0.123079	0.130515	0.129224	0.12877	0.127606
Q08209	FALSE		PPP3CA	0.118243	0.116591	0.151363	0.0635081	0.0634087	0.0639172	0.128732	0.0636113
Q15019	FALSE		SEPTIN2	0.133852	0.135325	0.116713	0.0939915	0.151312	0.167071	0.12863	0.137458
Q9UNP9	FALSE		PPIE	0.112597	0.104163	0.169085	0.215913	0.120627	0.117009	0.128615	0.151183
P35573	FALSE		AGL	0.119405	0.120116	0.146032	0.114709	0.123742	0.114145	0.128518	0.117532
O94880	FALSE		PHF14	0.110887	0.110907	0.163396	0.200232	0.103081	0.0679773	0.128397	0.123763
Q13310	FALSE		PABPC4	0.131244	0.126963	0.126515	0.0904455	0.140564	0.156536	0.128241	0.129182
P63208	FALSE		SKP1	0.132754	0.126439	0.125266	0.115982	0.149566	0.150606	0.128153	0.138718
O14950	FALSE		MYL12B	0.136338	0.125866	0.122205	0.101896	0.106124	0.10668	0.128136	0.1049
Q9P016	FALSE		THYN1	0.114625	0.125813	0.143225	0.134171	0.12444	0.137496	0.127888	0.132036
O75534	FALSE		CSDE1	0.13366	0.139669	0.110002	0.0894091	0.136444	0.13021	0.127777	0.118688
P11940	FALSE		PABPC1	0.129327	0.124381	0.129382	0.0778438	0.144077	0.148334	0.127697	0.123418
P53041	FALSE		PPP5C	0.134473	0.124879	0.123362	0.0864513	0.143263	0.165727	0.127571	0.131814
Q8IV38	FALSE		ANKMY2	0.132496	0.108794	0.141125	0.0963947	0.0809013	0.0937197	0.127471	0.0903386
P55145	TRUE		MANF	0.121781	0.115512	0.144903	0.0864697	0.119578	0.123865	0.127399	0.109971
P83881	FALSE		RPL36A	0.146752	0.139208	0.0961148	0.0981427	0.133919	0.143427	0.127359	0.125163
P46940	FALSE		IQGAP1	0.119053	0.132638	0.130115	0.132937	0.140497	0.135373	0.127269	0.136269
O15212	FALSE		PFDN6	0.128312	0.128811	0.123403	0.10929	0.118328	0.111389	0.126842	0.113002
Q9Y262	FALSE		EIF3L	0.136495	0.13131	0.11154	0.0817074	0.130081	0.124659	0.126448	0.112149
P61086	FALSE		UBE2K	0.128026	0.130388	0.11887	0.11786	0.139994	0.131952	0.125761	0.129935
Q9P2I0	FALSE		CPSF2	0.123284	0.114877	0.137865	0.109181	0.109472	0.112733	0.125342	0.110462
P40227	FALSE		CCT6A	0.118205	0.126821	0.130862	0.092612	0.142573	0.154859	0.125296	0.130015
Q15018	FALSE		ABRAXAS2	0.120988	0.13423	0.120519	0.0900923	0.103822	0.100715	0.125246	0.0982098
Q8N6C5	TRUE	TRANSMEM 519..539; /note="Helical"; /evidence="ECO:0000255"; TRANSMEM 560..580; /note="Helical"; /evidence="ECO:0000255"	IGSF1	0.109045	0.107188	0.158928	0.21008	0.0812912	0.107899	0.125054	0.13309
A0MZ66	FALSE		SHTN1	0.125887	0.127801	0.120549	0.121573	0.128438	0.132988	0.124746	0.127666
P55735	FALSE		SEC13	0.123189	0.123083	0.127268	0.0912762	0.142824	0.132735	0.124514	0.122279
O60220	FALSE		TIMM8A	0.133001	0.110006	0.129776	0.0937204	0.126091	0.134056	0.124261	0.117956
Q9Y3U8	FALSE		RPL36	0.126187	0.14141	0.104829	0.119652	0.0997296	0.131376	0.124142	0.116919
P12277	FALSE		CKB	0.126288	0.125756	0.120313	0.144949	0.128844	0.131187	0.124119	0.134993
Q9Y5B9	FALSE		SUPT16H	0.140512	0.121335	0.110454	0.0959738	0.136866	0.123752	0.1241	0.118864
Q6YHU6	FALSE		THADA	0.0987018	0.113909	0.159519	0.13736	0.153369	0.128192	0.124043	0.139641
O14497	FALSE		ARID1A	0.118895	0.112122	0.141033	0.114367	0.101063	0.0999887	0.124017	0.105139
Q13868	FALSE		EXOSC2	0.116103	0.11137	0.144505	0.106589	0.0829848	0.0868919	0.123993	0.0921552
P49427	FALSE		CDC34	0.13365	0.13641	0.101565	0.138166	0.117633	0.108062	0.123875	0.121287
Q9H1E3	FALSE		NUCKS1	0.134996	0.125054	0.109974	0.11296	0.12557	0.122753	0.123341	0.120428
Q9GZT8	FALSE		NIF3L1	0.121093	0.132581	0.115756	0.205576	0.108678	0.114149	0.123143	0.142801
Q15084	TRUE		PDIA6	0.116164	0.10736	0.145236	0.125307	0.113849	0.1154	0.12292	0.118185
O95394	FALSE		PGM3	0.119653	0.128366	0.120443	0.13407	0.135306	0.149113	0.122821	0.139496
O75153	FALSE		CLUH	0.125363	0.127587	0.115322	0.119942	0.125688	0.126088	0.122757	0.123906
Q96BP3	FALSE		PPWD1	0.115601	0.126243	0.126237	0.115294	0.107026	0.126315	0.122694	0.116212
Q14683	FALSE		SMC1A	0.11692	0.12108	0.129538	0.135943	0.128245	0.123698	0.122512	0.129295
Q12899	FALSE		TRIM26	0.131944	0.107703	0.127333	0.0692079	0.0595707	0.0515735	0.122327	0.0601174
Q00587	FALSE		CDC42EP1	0.0541188	0.115563	0.19709	0.294162	0.0808871	0.0619939	0.122257	0.145681
O15371	FALSE		EIF3D	0.137779	0.133662	0.0950466	0.0770022	0.121898	0.121378	0.122162	0.106759
Q16537	FALSE		PPP2R5E	0.115793	0.117022	0.133561	0.15631	0.0822083	0.0969588	0.122125	0.111826
P52434	FALSE		POLR2H	0.129838	0.106025	0.13041	0.158706	0.108008	0.113045	0.122091	0.126586
Q9BUP0	FALSE		EFHD1	0.13841	0.10616	0.120974	0.0652035	0.116474	0.141561	0.121848	0.107746
P35611	FALSE		ADD1	0.124533	0.126064	0.114408	0.075738	0.136668	0.122398	0.121668	0.111601
P36551	FALSE		CPOX	0.116626	0.102511	0.145341	0.172811	0.0881577	0.115918	0.121493	0.125629
Q08945	FALSE		SSRP1	0.130911	0.122605	0.11093	0.0987171	0.132301	0.108223	0.121482	0.11308
P50135	FALSE		HNMT	0.127235	0.12499	0.11218	0.0939161	0.140454	0.159149	0.121468	0.131173
O00625	FALSE		PIR	0.124956	0.12728	0.111801	0.169355	0.0909104	0.0924182	0.121346	0.117561
P22413	FALSE	TRANSMEM 77..97; /note="Helical; Signal-anchor for type II membrane protein"; /evidence="ECO:0000255"	ENPP1	0.125342	0.108474	0.129819	0.0570071	0.0483816	0.0544534	0.121212	0.0532807
Q9NWB6	FALSE		ARGLU1	0.12113	0.121689	0.120699	0.122013	0.103154	0.106505	0.121173	0.110558
P19623	FALSE		SRM	0.136854	0.118409	0.108222	0.134788	0.0905327	0.095719	0.121161	0.107013
P30085	FALSE		CMPK1	0.125399	0.130928	0.106783	0.154444	0.123615	0.126036	0.121037	0.134698
Q9BXS5	FALSE		AP1M1	0.122185	0.121962	0.118472	0.0950985	0.129322	0.116169	0.120873	0.11353
P08621	FALSE		SNRNP70	0.129686	0.132656	0.100042	0.0872549	0.137205	0.129131	0.120795	0.117863
O96019	FALSE		ACTL6A	0.123938	0.109829	0.128586	0.127802	0.0983452	0.101241	0.120784	0.109129
Q9BT78	FALSE		COPS4	0.118603	0.127142	0.116378	0.107151	0.110435	0.120982	0.120708	0.112856
Q9BX68	FALSE		HINT2	0.113146	0.108063	0.140882	0.199946	0.104262	0.126081	0.120697	0.14343
P46779	FALSE		RPL28	0.137064	0.124756	0.100056	0.116955	0.138206	0.120602	0.120625	0.125254
O00299	FALSE	TRANSMEM 26..46; /note="Helical; Note=After insertion into the membrane"; /evidence="ECO:0000255"	CLIC1	0.127922	0.125367	0.108428	0.112265	0.15034	0.159063	0.120572	0.140556
Q02790	FALSE		FKBP4	0.130811	0.120119	0.110534	0.102685	0.1414	0.139458	0.120488	0.127848
Q14566	FALSE		MCM6	0.121027	0.11677	0.122873	0.0983639	0.136199	0.131464	0.120224	0.122009
P49368	FALSE		CCT3	0.118124	0.117836	0.124227	0.0865773	0.136938	0.13636	0.120062	0.119958
Q4VC31	FALSE		MIX23	0.117719	0.117515	0.124882	0.162182	0.119683	0.106768	0.120039	0.129544
P07814	FALSE		EPRS1	0.113645	0.120692	0.125494	0.109628	0.140344	0.139089	0.119944	0.129687
E9PRG8	FALSE		C11orf98	0.127994	0.110957	0.120711	0.13818	0.10186	0.114635	0.119887	0.118225
Q06323	FALSE		PSME1	0.128183	0.124384	0.107045	0.094099	0.141313	0.139419	0.119871	0.124944
O00499	FALSE		BIN1	0.128176	0.126535	0.104845	0.0733357	0.150431	0.141751	0.119852	0.121839
P18124	FALSE		RPL7	0.13959	0.123432	0.0964591	0.149382	0.127088	0.127961	0.119827	0.13481
Q15003	FALSE		NCAPH	0.128564	0.122901	0.107641	0.126341	0.127707	0.115693	0.119702	0.123247
Q9Y383	FALSE		LUC7L2	0.11971	0.133405	0.105431	0.0810432	0.135574	0.128534	0.119515	0.11505
Q14914	FALSE		PTGR1	0.124053	0.122865	0.111489	0.120234	0.137084	0.147591	0.119469	0.134969
Q6PGP7	FALSE		TTC37	0.117415	0.117714	0.122545	0.0780974	0.0810552	0.0737923	0.119225	0.0776483
Q13409	FALSE		DYNC1I2	0.119547	0.117261	0.120699	0.0984884	0.146922	0.142713	0.119169	0.129374
Q8WUM4	FALSE		PDCD6IP	0.123199	0.124872	0.108578	0.0957051	0.143947	0.137209	0.118883	0.125621
Q5T2W1	FALSE		PDZK1	0.118923	0.116762	0.120839	0.134548	0.105759	0.123808	0.118841	0.121372
O75822	FALSE		EIF3J	0.130493	0.133191	0.0923709	0.0768587	0.141436	0.155466	0.118685	0.124587
Q15276	FALSE		RABEP1	0.118184	0.0962787	0.141287	0.118812	0.163508	0.134962	0.118583	0.139094
Q13610	FALSE		PWP1	0.126939	0.11145	0.116994	0.127101	0.109613	0.114374	0.118461	0.117029
P46781	FALSE		RPS9	0.152725	0.124829	0.0774587	0.112099	0.13968	0.120386	0.118338	0.124055
P51665	FALSE		PSMD7	0.114062	0.121845	0.119036	0.10647	0.128892	0.107024	0.118314	0.114129
P13639	FALSE		EEF2	0.127296	0.124339	0.103304	0.09795	0.129573	0.128768	0.118313	0.118763
Q9NZL9	FALSE		MAT2B	0.122501	0.105671	0.126392	0.137902	0.115563	0.120427	0.118188	0.124631
Q9Y692	FALSE		GMEB1	0.105561	0.107423	0.141493	0.248179	0.141678	0.0951226	0.118159	0.16166
Q9HB71	FALSE		CACYBP	0.133252	0.119398	0.101765	0.0644027	0.144846	0.143968	0.118138	0.117739
P17987	FALSE		TCP1	0.118528	0.113382	0.122119	0.0903637	0.12485	0.123018	0.11801	0.112744
Q9Y3A5	FALSE		SBDS	0.118613	0.120728	0.112859	0.0832946	0.164524	0.158687	0.1174	0.135502
O43324	FALSE		EEF1E1	0.117819	0.107001	0.126983	0.112105	0.145918	0.143193	0.117268	0.133739
P16152	FALSE		CBR1	0.118901	0.113473	0.118683	0.113323	0.126758	0.134793	0.117019	0.124958
Q7Z6M1	FALSE		RABEPK	0.105819	0.129507	0.115324	0.130378	0.155092	0.15625	0.116883	0.14724
Q71UM5	FALSE		RPS27L	0.123327	0.118611	0.108661	0.0842362	0.129272	0.131463	0.116866	0.11499
P23396	FALSE		RPS3	0.129952	0.131593	0.0886994	0.0903567	0.138249	0.138133	0.116748	0.122246
P04818	FALSE		TYMS	0.101675	0.106412	0.142023	0.0902236	0.0897386	0.102129	0.116703	0.0940304
Q9Y281	FALSE		CFL2	0.132435	0.106762	0.110888	0.116302	0.142744	0.152569	0.116695	0.137205
Q9HD40	FALSE		SEPSECS	0.111915	0.106281	0.131327	0.110733	0.121976	0.119314	0.116507	0.117341
Q99832	FALSE		CCT7	0.114322	0.112645	0.121764	0.0845815	0.133456	0.134425	0.116244	0.117488
Q8IYS1	FALSE		PM20D2	0.111067	0.12239	0.113868	0.0896046	0.118426	0.119007	0.115775	0.109012
Q9GZU8	FALSE		PSME3IP1	0.105666	0.118345	0.123244	0.110697	0.122371	0.115406	0.115752	0.116158
P55263	FALSE		ADK	0.104898	0.122587	0.11908	0.184582	0.116217	0.110908	0.115522	0.137236
Q15811	FALSE		ITSN1	0.111861	0.117417	0.117123	0.104029	0.133769	0.130132	0.115467	0.122643
Q3B726	FALSE		POLR1F	0.114951	0.113032	0.11754	0.143258	0.116353	0.122636	0.115174	0.127416
Q9UNS1	FALSE		TIMELESS	0.110055	0.10313	0.131937	0.0716924	0.168176	0.151913	0.115041	0.130594
Q01433	FALSE		AMPD2	0.11674	0.115932	0.112275	0.10794	0.109581	0.11547	0.114982	0.110997
Q92785	FALSE		DPF2	0.101445	0.114146	0.127789	0.116822	0.118337	0.106945	0.11446	0.114035
P54760	TRUE	TRANSMEM 540..560; /note="Helical"; /evidence="ECO:0000255"	EPHB4	0.0998928	0.111233	0.132168	0.120337	0.117662	0.139471	0.114432	0.125823
Q9NUQ9	FALSE		CYRIB	0.11386	0.109669	0.118273	0.148421	0.128573	0.1381	0.113934	0.138365
P48729	FALSE		CSNK1A1	0.097571	0.12091	0.122892	0.101412	0.138766	0.134235	0.113791	0.124804
Q9BRG1	FALSE		VPS25	0.101231	0.121904	0.118234	0.048663	0.070798	0.0820531	0.11379	0.0671714
P10809	FALSE		HSPD1	0.102304	0.100086	0.138188	0.119632	0.0931084	0.101965	0.113526	0.104902
Q13033	FALSE		STRN3	0.124426	0.114712	0.101341	0.0892584	0.114258	0.125756	0.113493	0.109757
Q16706	FALSE	TRANSMEM 6..26; /note="Helical; Signal-anchor for type II membrane protein"; /evidence="ECO:0000255"	MAN2A1	0.100931	0.0981025	0.140168	0.0774753	0.0318193	0.033006	0.113067	0.0474335
O00422	FALSE		SAP18	0.101081	0.100454	0.137638	0.121832	0.12081	0.120368	0.113058	0.121003
Q15029	FALSE		EFTUD2	0.111612	0.116492	0.110985	0.116677	0.109093	0.104677	0.11303	0.110149
O75937	FALSE		DNAJC8	0.123254	0.119901	0.095917	0.0672472	0.142515	0.143457	0.113024	0.117739
P63241	FALSE		EIF5A	0.127707	0.118386	0.0924809	0.0977186	0.131161	0.13688	0.112858	0.12192
P54578	FALSE		USP14	0.11897	0.116053	0.103326	0.105685	0.127051	0.123429	0.112783	0.118722
Q96HR9	FALSE	TRANSMEM 44..64; /note="Helical"; /evidence="ECO:0000255"; TRANSMEM 89..109; /note="Helical"; /evidence="ECO:0000255"	REEP6	0.106664	0.0976151	0.133219	0.119336	0.113286	0.0940683	0.112499	0.108897
O95831	FALSE		AIFM1	0.102246	0.0940078	0.141241	0.143325	0.0911026	0.109381	0.112498	0.114603
O76071	FALSE		CIAO1	0.120078	0.114719	0.102272	0.107064	0.143725	0.133448	0.112356	0.128079
O94903	FALSE		PLPBP	0.118407	0.110764	0.1077	0.158916	0.108073	0.11516	0.11229	0.127383
Q96RS6	FALSE		NUDCD1	0.108347	0.112897	0.115267	0.125004	0.110314	0.0989666	0.11217	0.111428
Q8NFH4	FALSE		NUP37	0.102088	0.102762	0.131294	0.168754	0.0909386	0.102473	0.112048	0.120722
Q9UNW9	FALSE		NOVA2	0.090798	0.0978506	0.147345	0.108216	0.0757204	0.108413	0.111998	0.0974498
Q9Y6A5	FALSE		TACC3	0.104002	0.1007	0.131198	0.127112	0.12436	0.0869482	0.111967	0.112807
Q9NTK5	FALSE		OLA1	0.110091	0.122431	0.102426	0.128854	0.126099	0.126283	0.111649	0.127079
Q9UBU8	FALSE		MORF4L1	0.118906	0.110637	0.105302	0.106716	0.114556	0.119493	0.111615	0.113589
Q15185	FALSE		PTGES3	0.138714	0.119755	0.0762441	0.0684355	0.122456	0.106309	0.111571	0.0990669
O95433	FALSE		AHSA1	0.110299	0.115574	0.107741	0.0968585	0.104839	0.104468	0.111205	0.102055
P04183	FALSE		TK1	0.120146	0.121143	0.0917152	0.0968085	0.136225	0.12768	0.111001	0.120238
O00487	FALSE		PSMD14	0.104893	0.114062	0.113776	0.109433	0.119539	0.117969	0.11091	0.115647
P00966	FALSE		ASS1	0.108793	0.101484	0.122242	0.136728	0.0982073	0.104089	0.11084	0.113008
P54136	FALSE		RARS1	0.106641	0.111403	0.113813	0.0946866	0.131591	0.134375	0.110619	0.120217
O15511	FALSE		ARPC5	0.104118	0.106436	0.119864	0.125438	0.134459	0.12872	0.110139	0.129539
Q96MX6	FALSE		DNAAF10	0.104426	0.117143	0.108593	0.102023	0.081932	0.101422	0.110054	0.0951257
Q96EK6	FALSE		GNPNAT1	0.109551	0.108816	0.111517	0.121319	0.114327	0.117677	0.109961	0.117774
Q15428	FALSE		SF3A2	0.104314	0.112161	0.113195	0.0863028	0.120156	0.123192	0.10989	0.109884
Q14019	FALSE		COTL1	0.0963479	0.0990371	0.133837	0.0705337	0.0498402	0.0494636	0.109741	0.0566125
Q8WVY7	FALSE		UBLCP1	0.127652	0.0969998	0.103682	0.123595	0.115864	0.107441	0.109445	0.115633
Q9P2T1	FALSE		GMPR2	0.10707	0.115049	0.106141	0.131574	0.11343	0.123865	0.10942	0.122956
Q14697	TRUE		GANAB	0.0995385	0.0999115	0.128205	0.092312	0.0973071	0.100097	0.109218	0.0965719
O60784	FALSE		TOM1	0.0962433	0.135526	0.0957726	0.0613486	0.127473	0.134396	0.109181	0.107739
P61927	FALSE		RPL37	0.120559	0.116341	0.0905189	0.102707	0.113277	0.12707	0.10914	0.114351
O76003	FALSE		GLRX3	0.120697	0.10994	0.096394	0.100608	0.115896	0.13031	0.10901	0.115605
Q9NZ32	FALSE		ACTR10	0.0921619	0.115667	0.11891	0.0800904	0.143921	0.145677	0.108913	0.123229
P41227	FALSE		NAA10	0.110782	0.11739	0.0980611	0.0884149	0.124419	0.125569	0.108745	0.112801
Q13618	FALSE		CUL3	0.120306	0.113704	0.0911512	0.0713847	0.118402	0.124354	0.108387	0.104714
P09327	FALSE		VIL1	0.109278	0.113163	0.102587	0.10678	0.116417	0.127999	0.108342	0.117066
P31483	FALSE		TIA1	0.124136	0.103298	0.0975668	0.191243	0.113944	0.0836252	0.108334	0.129604
Q12873	FALSE		CHD3	0.108043	0.0994257	0.117458	0.109521	0.122031	0.104377	0.108309	0.111976
Q12996	FALSE		CSTF3	0.109129	0.109745	0.105352	0.11212	0.117774	0.115365	0.108075	0.115086
P60228	FALSE		EIF3E	0.117978	0.116105	0.0896967	0.0724552	0.106159	0.0924707	0.107927	0.0903615
Q9Y608	FALSE		LRRFIP2	0.124877	0.10091	0.0977458	0.107101	0.0847709	0.0996548	0.107844	0.0971757
P61201	FALSE		COPS2	0.115438	0.113248	0.0944442	0.108782	0.126167	0.111164	0.10771	0.115371
Q5VTR2	FALSE		RNF20	0.109635	0.116876	0.096012	0.067995	0.093159	0.0768413	0.107508	0.0793317
Q13435	FALSE		SF3B2	0.10311	0.10876	0.110487	0.0931553	0.104923	0.10524	0.107452	0.101106
P50914	FALSE		RPL14	0.112946	0.124103	0.0844503	0.0964368	0.114208	0.124391	0.107167	0.111679
Q92979	FALSE		EMG1	0.0944478	0.109012	0.117602	0.0702735	0.0789625	0.0690075	0.107021	0.0727478
Q9BPU6	FALSE		DPYSL5	0.0962738	0.095841	0.128838	0.126615	0.0704281	0.0915923	0.106984	0.0962119
Q9H7D7	FALSE		WDR26	0.0996266	0.110542	0.110719	0.0942907	0.0940893	0.0912662	0.106963	0.0932154
Q16401	FALSE		PSMD5	0.113121	0.101114	0.105989	0.120224	0.114599	0.106673	0.106741	0.113832
Q08170	FALSE		SRSF4	0.131328	0.0872254	0.101579	0.0706765	0.0990161	0.0505348	0.106711	0.0734091
P48444	FALSE		ARCN1	0.11032	0.110154	0.0995073	0.096455	0.144631	0.140004	0.10666	0.12703
P38606	FALSE		ATP6V1A	0.112475	0.104466	0.102376	0.0942659	0.117401	0.120451	0.106439	0.110706
Q9Y6W5	FALSE		WASF2	0.104613	0.117519	0.0968116	0.0813726	0.121267	0.100621	0.106315	0.101087
Q96FJ2	FALSE		DYNLL2	0.0973764	0.107918	0.112298	0.128254	0.115795	0.148303	0.105864	0.130784
Q15642	FALSE		TRIP10	0.107965	0.104703	0.104767	0.0961328	0.118704	0.122488	0.105812	0.112442
O15488	FALSE		GYG2	0.0943467	0.108284	0.114629	0.112448	0.091455	0.100255	0.105753	0.101386
Q9BY44	FALSE		EIF2A	0.111456	0.0994995	0.10628	0.0733756	0.114493	0.109471	0.105745	0.0991133
Q7L2H7	FALSE		EIF3M	0.119823	0.105224	0.0915996	0.0673345	0.103891	0.104893	0.105549	0.0920395
Q9NRG1	FALSE		PRTFDC1	0.113635	0.107844	0.0944209	0.0962352	0.106733	0.130327	0.1053	0.111098
P58546	FALSE		MTPN	0.116205	0.108242	0.0909771	0.132141	0.110733	0.111833	0.105141	0.118236
Q10570	FALSE		CPSF1	0.0989002	0.0997849	0.116607	0.121186	0.104845	0.101859	0.105097	0.109297
O75821	FALSE		EIF3G	0.118101	0.103737	0.093138	0.0819119	0.118461	0.126706	0.104992	0.109026
Q13243	FALSE		SRSF5	0.111716	0.12112	0.0811947	0.072624	0.0790597	0.0861685	0.104677	0.0792841
Q9NWT1	FALSE		PAK1IP1	0.088541	0.0935468	0.131394	0.14465	0.0985984	0.0882146	0.104494	0.110488
Q9NUJ1	FALSE		ABHD10	0.0914959	0.0901925	0.131495	0.200358	0.0835467	0.0853086	0.104395	0.123071
P45983	FALSE		MAPK8	0.108655	0.115708	0.0882875	0.0805796	0.153067	0.132903	0.104217	0.122183
Q9NR45	FALSE		NANS	0.107387	0.107004	0.0977995	0.104875	0.12623	0.12523	0.104063	0.118779
O00154	FALSE		ACOT7	0.105042	0.111044	0.0960675	0.084878	0.112007	0.122802	0.104051	0.106562
Q9UGN5	FALSE		PARP2	0.103233	0.100238	0.108551	0.0894418	0.101261	0.114534	0.104007	0.101746
O00273	FALSE		DFFA	0.103747	0.103674	0.103559	0.0905301	0.115431	0.11983	0.10366	0.108597
P30419	FALSE		NMT1	0.114553	0.108005	0.0876534	0.0579815	0.134268	0.138776	0.103404	0.110342
O14981	FALSE		BTAF1	0.0978812	0.104883	0.107377	0.0837988	0.136656	0.11289	0.10338	0.111115
O95639	FALSE		CPSF4	0.106187	0.0781612	0.125766	0.0939415	0.125299	0.134817	0.103371	0.118019
O00214	FALSE		LGALS8	0.084835	0.0952974	0.128936	0.1123	0.138693	0.143288	0.103023	0.131427
P62424	FALSE		RPL7A	0.114241	0.110508	0.0841849	0.0986711	0.114838	0.112721	0.102978	0.108744
Q969Q0	FALSE		RPL36AL	0.110823	0.110073	0.0876759	0.123289	0.153099	0.137612	0.102857	0.138
P13807	FALSE		GYS1	0.109818	0.097065	0.1012	0.104568	0.0825126	0.0979442	0.102694	0.0950082
P12268	FALSE		IMPDH2	0.119346	0.106935	0.0816618	0.0566856	0.126089	0.135477	0.102648	0.106084
P53602	FALSE		MVD	0.10034	0.105384	0.102215	0.0987659	0.120324	0.11051	0.102646	0.109867
Q14152	FALSE		EIF3A	0.116915	0.105292	0.0856737	0.0729219	0.10409	0.0978731	0.102627	0.0916285
Q96CW1	FALSE		AP2M1	0.102377	0.0936047	0.11177	0.112924	0.113913	0.104102	0.102584	0.110313
P11441	FALSE		UBL4A	0.105182	0.105315	0.097214	0.105964	0.0986664	0.102935	0.10257	0.102522
P00439	FALSE		PAH	0.0996286	0.110341	0.0965781	0.0929487	0.108974	0.10683	0.102183	0.102917
Q9UHX1	FALSE		PUF60	0.0906798	0.10952	0.105983	0.080808	0.118477	0.127442	0.102061	0.108909
O14745	FALSE		SLC9A3R1	0.112244	0.108775	0.0851522	0.0705333	0.118072	0.132346	0.102057	0.106984
Q13557	FALSE		CAMK2D	0.0960985	0.107925	0.101845	0.0763832	0.090034	0.10144	0.101956	0.0892857
Q02543	FALSE		RPL18A	0.117156	0.109081	0.0791535	0.0907314	0.108563	0.106738	0.101797	0.102011
P35080	FALSE		PFN2	0.1087	0.111216	0.0852579	0.0901716	0.111677	0.103237	0.101725	0.101695
Q9C0B1	FALSE		FTO	0.0978873	0.100132	0.106638	0.0982968	0.098678	0.103087	0.101552	0.100021
P23193	FALSE		TCEA1	0.108153	0.0929573	0.103457	0.0844144	0.111475	0.107133	0.101522	0.101008
Q9Y490	FALSE		TLN1	0.106051	0.108805	0.0896878	0.0769363	0.130136	0.129667	0.101515	0.112246
Q9UQN3	FALSE		CHMP2B	0.0970274	0.0999971	0.106821	0.0746286	0.099971	0.105505	0.101282	0.0933682
P31948	FALSE		STIP1	0.112944	0.103099	0.0871325	0.0594256	0.11159	0.118134	0.101059	0.096383
Q92797	FALSE		SYMPK	0.102125	0.0971258	0.103801	0.0917275	0.107715	0.102949	0.101017	0.100797
P62318	FALSE		SNRPD3	0.122681	0.109056	0.071214	0.0597063	0.129976	0.120539	0.100984	0.103407
P53367	FALSE		ARFIP1	0.0936104	0.102382	0.106388	0.133821	0.116973	0.0999422	0.100794	0.116912
P49189	FALSE		ALDH9A1	0.0998901	0.104144	0.0982225	0.116725	0.109733	0.107473	0.100752	0.11131
P26373	FALSE		RPL13	0.103118	0.115734	0.0833906	0.101603	0.114285	0.11716	0.100747	0.111016
O14737	FALSE		PDCD5	0.118979	0.102122	0.08103	0.0460474	0.111959	0.103375	0.10071	0.0871271
Q9HAB8	FALSE		PPCS	0.0990536	0.102663	0.100221	0.096906	0.107583	0.107986	0.100646	0.104158
Q9NPJ3	FALSE		ACOT13	0.0898391	0.0947886	0.11698	0.107695	0.104415	0.0866967	0.100536	0.0996021
P49588	FALSE		AARS1	0.105341	0.106729	0.0893841	0.0708793	0.119553	0.126769	0.100485	0.105734
P54278	FALSE		PMS2	0.103379	0.0975679	0.100405	0.0741485	0.0663851	0.0681702	0.100451	0.0695679
Q9UIA9	FALSE		XPO7	0.0967908	0.101158	0.103146	0.0942865	0.101363	0.105586	0.100365	0.100412
Q9BS26	TRUE		ERP44	0.0922952	0.0969624	0.111328	0.0907562	0.0922361	0.0957441	0.100195	0.0929121
O95163	FALSE		ELP1	0.114959	0.0956781	0.089595	0.108901	0.0972233	0.0923476	0.100077	0.0994905
P40429	FALSE		RPL13A	0.112679	0.108597	0.0787566	0.103272	0.105835	0.105703	0.100011	0.104936
Q02878	FALSE		RPL6	0.108065	0.106414	0.0854596	0.100146	0.100217	0.106223	0.0999795	0.102196
Q9UBF2	FALSE		COPG2	0.096974	0.102704	0.100184	0.11596	0.0848092	0.0977387	0.0999541	0.0995027
Q14204	FALSE		DYNC1H1	0.10188	0.104821	0.0925097	0.0815287	0.114536	0.111699	0.0997367	0.102588
P15374	FALSE		UCHL3	0.0973285	0.104447	0.0974323	0.114353	0.0966502	0.0982055	0.0997359	0.10307
Q93008	FALSE		USP9X	0.104578	0.101204	0.0927781	0.0926117	0.0883671	0.088095	0.0995202	0.0896913
Q99996	FALSE		AKAP9	0.0860052	0.11334	0.0990678	0.143307	0.117995	0.0956092	0.0994709	0.11897
Q8TEX9	FALSE		IPO4	0.11699	0.100846	0.0805062	0.0886058	0.099692	0.0851681	0.0994476	0.0911553
Q13242	FALSE		SRSF9	0.106796	0.0911855	0.0997453	0.103534	0.0977656	0.0983215	0.0992424	0.0998737
P60866	FALSE		RPS20	0.0929445	0.108475	0.0961102	0.119213	0.128312	0.146057	0.0991765	0.131194
P24534	FALSE		EEF1B2	0.116424	0.106269	0.0747985	0.0608315	0.115269	0.118721	0.0991638	0.0982739
P78356	FALSE		PIP4K2B	0.0912804	0.111616	0.0944279	0.162637	0.0926176	0.0803513	0.0991083	0.111868
Q63HN8	FALSE		RNF213	0.102929	0.0910823	0.10307	0.116872	0.0905979	0.0772789	0.0990269	0.0949164
O00232	FALSE		PSMD12	0.103353	0.0989946	0.0945942	0.0939848	0.111702	0.110313	0.0989807	0.105333
Q07866	FALSE		KLC1	0.102923	0.105466	0.0877966	0.0823898	0.110587	0.111165	0.0987283	0.101381
P83731	FALSE		RPL24	0.110015	0.109254	0.0764511	0.0906607	0.111878	0.117565	0.0985734	0.106701
Q9Y5Z4	FALSE		HEBP2	0.0977208	0.115773	0.0820303	0.128284	0.0937091	0.0917395	0.0985079	0.104578
O75533	FALSE		SF3B1	0.0979014	0.0955331	0.101614	0.0910902	0.101176	0.0989319	0.0983496	0.0970661
P49207	FALSE		RPL34	0.108646	0.108321	0.078055	0.0834733	0.104724	0.121171	0.0983407	0.103123
Q07020	FALSE		RPL18	0.115517	0.10419	0.0750693	0.112656	0.0980799	0.0872219	0.0982587	0.0993192
Q7L5Y9	FALSE		MAEA	0.0947999	0.0943523	0.105471	0.141982	0.118964	0.122131	0.0982076	0.127692
Q13126	FALSE		MTAP	0.10519	0.0981967	0.0906175	0.106616	0.0905401	0.0883228	0.0980012	0.0951596
P27348	FALSE		YWHAQ	0.101721	0.104722	0.0872494	0.112517	0.109118	0.113564	0.0978977	0.111733
P29692	FALSE		EEF1D	0.106087	0.102629	0.0847643	0.0828415	0.1031	0.107941	0.0978267	0.0979607
Q07960	FALSE		ARHGAP1	0.105779	0.104709	0.0826651	0.0879537	0.126733	0.121357	0.0977177	0.112015
O75190	FALSE		DNAJB6	0.0901449	0.0938932	0.108976	0.096704	0.0868641	0.0814414	0.0976713	0.0883365
Q12792	FALSE		TWF1	0.0961634	0.0967026	0.0997503	0.0760753	0.106761	0.118189	0.0975388	0.100342
Q9UK45	FALSE		LSM7	0.0884984	0.087549	0.115841	0.131658	0.0982638	0.0973718	0.0972962	0.109098
P78527	FALSE		PRKDC	0.099436	0.0929158	0.0993831	0.0899705	0.119039	0.103358	0.097245	0.104122
Q07666	FALSE		KHDRBS1	0.0978781	0.0990351	0.0945005	0.0666983	0.141774	0.129552	0.0971379	0.112675
Q13547	FALSE		HDAC1	0.0924928	0.10051	0.0983649	0.0745183	0.0956873	0.0879033	0.0971224	0.0860363
Q86VP6	FALSE		CAND1	0.114732	0.0971596	0.0793706	0.109038	0.106849	0.0851221	0.0970873	0.100337
O00193	FALSE		SMAP	0.100581	0.107246	0.0831212	0.0614902	0.109534	0.105956	0.0969828	0.0923267
P52657	FALSE		GTF2A2	0.0994154	0.0907614	0.100572	0.0558092	0.0928123	0.079232	0.0969162	0.0759511
P14618	FALSE		PKM	0.104991	0.102172	0.0827974	0.0676707	0.140112	0.132517	0.0966534	0.113433
Q9NVA2	FALSE		SEPTIN11	0.104395	0.0925194	0.0929618	0.0789316	0.115089	0.110864	0.0966254	0.101628
Q92520	TRUE		FAM3C	0.0879948	0.0869413	0.114932	0.0700793	0.0333977	0.0356455	0.0966226	0.0463742
O00255	FALSE		MEN1	0.0660896	0.0897424	0.133824	0.104057	0.0806202	0.0649005	0.096552	0.0831926
P27816	FALSE		MAP4	0.106535	0.0947468	0.0876335	0.0659256	0.125997	0.128696	0.0963049	0.106873
P62888	FALSE		RPL30	0.104281	0.100101	0.0844391	0.0850753	0.103971	0.109797	0.0962739	0.0996143
Q7Z6Z7	FALSE		HUWE1	0.0984739	0.0991452	0.090469	0.107411	0.0948421	0.0908278	0.0960294	0.0976937
Q9UN81	FALSE		L1RE1	0.0912458	0.0993031	0.0974777	0.0804716	0.0971883	0.100637	0.0960088	0.0927656
P62244	FALSE		RPS15A	0.105351	0.102594	0.0796838	0.0736629	0.102463	0.086512	0.0958764	0.0875459
P62140	FALSE		PPP1CB	0.107867	0.0791517	0.099952	0.0883888	0.0311053	0.0358851	0.095657	0.0517931
P53350	FALSE		PLK1	0.108393	0.100678	0.0776875	0.0674372	0.11811	0.100287	0.0955863	0.0952779
P29083	FALSE		GTF2E1	0.0844366	0.10226	0.0997272	0.0632777	0.0686952	0.0921136	0.0954747	0.0746955
P62993	FALSE		GRB2	0.108281	0.0974193	0.0802315	0.0672226	0.107249	0.118613	0.0953107	0.0976948
Q9UKM9	FALSE		RALY	0.0958983	0.0885175	0.101196	0.121418	0.098493	0.0931097	0.0952039	0.10434
P37108	FALSE		SRP14	0.0878802	0.0870525	0.11066	0.0798107	0.0812661	0.0856393	0.0951977	0.0822387
Q8IU81	FALSE		IRF2BP1	0.086762	0.108782	0.0888589	0.0588772	0.118762	0.130162	0.094801	0.1026
P61024	FALSE		CKS1B	0.0907827	0.0980684	0.0953891	0.0863032	0.0977522	0.0887233	0.0947467	0.0909262
Q9UGV2	FALSE		NDRG3	0.0921324	0.109817	0.0819038	0.0882718	0.132012	0.113135	0.0946179	0.11114
Q9P0V9	FALSE		SEPTIN10	0.0970557	0.107958	0.0786889	0.0568469	0.112141	0.105273	0.0945675	0.0914201
P17931	FALSE		LGALS3	0.10545	0.0905172	0.0865039	0.0337664	0.141401	0.142594	0.094157	0.10592
Q9Y6A4	FALSE		CFAP20	0.0892752	0.0838377	0.109156	0.0700222	0.11408	0.142616	0.0940897	0.108906
Q8WXI9	FALSE		GATAD2B	0.0808186	0.090982	0.110249	0.161961	0.0555442	0.0735871	0.0940164	0.0970309
O43765	FALSE		SGTA	0.0963042	0.0974866	0.0881956	0.0673067	0.105479	0.113052	0.0939954	0.0952792
Q9NZL4	FALSE		HSPBP1	0.0992134	0.092123	0.0897316	0.0750285	0.119831	0.0967358	0.0936894	0.0971985
Q9BY42	FALSE		RTF2	0.100608	0.0945156	0.0859283	0.0901642	0.11495	0.109466	0.093684	0.10486
O75643	FALSE		SNRNP200	0.0959302	0.0897067	0.0948595	0.0906778	0.101133	0.0890476	0.0934988	0.0936193
O14980	FALSE		XPO1	0.102119	0.09418	0.084008	0.100904	0.104563	0.0980762	0.0934356	0.101181
P35606	FALSE		COPB2	0.0987201	0.0943226	0.087067	0.0881444	0.0992484	0.0996405	0.0933699	0.0956778
P30043	FALSE		BLVRB	0.0895069	0.0971727	0.0934203	0.096237	0.122822	0.101659	0.0933666	0.106906
Q06203	FALSE		PPAT	0.0896117	0.0915456	0.0986151	0.0791521	0.0937406	0.092499	0.0932575	0.0884639
Q9ULT8	FALSE		HECTD1	0.0875156	0.101765	0.0901686	0.0635196	0.09421	0.0900698	0.0931497	0.0825998
Q9Y265	FALSE		RUVBL1	0.0941388	0.0952343	0.0895398	0.0768545	0.0999783	0.0973052	0.092971	0.0913793
P49959	FALSE		MRE11	0.0756242	0.102885	0.0996996	0.080526	0.0735842	0.0784019	0.0927362	0.077504
Q9ULV4	FALSE		CORO1C	0.0889297	0.092332	0.0960281	0.0739455	0.104414	0.106788	0.0924299	0.0950492
Q9Y3B4	FALSE		SF3B6	0.0912532	0.0917124	0.0940208	0.0622672	0.0884019	0.0956811	0.0923288	0.0821167
Q12933	FALSE		TRAF2	0.0883151	0.0873389	0.101237	0.104492	0.0669353	0.0728554	0.0922971	0.0814276
Q9GZN8	FALSE		C20orf27	0.104958	0.0951915	0.0766933	0.0763878	0.111726	0.137848	0.0922809	0.108654
Q8IXS6	FALSE		PALM2	0.0727964	0.0907236	0.113071	0.0985328	0.0651787	0.0678475	0.0921971	0.0771863
Q9Y678	FALSE		COPG1	0.0960039	0.0968179	0.0833286	0.0685465	0.104349	0.104536	0.0920501	0.092477
Q96T51	FALSE		RUFY1	0.0911058	0.0933014	0.0914876	0.134624	0.0814851	0.0670978	0.0919649	0.0944023
Q9Y5B0	FALSE		CTDP1	0.096929	0.0785245	0.100032	0.0991018	0.0867946	0.0801964	0.0918285	0.0886976
O00303	FALSE		EIF3F	0.101775	0.101062	0.0722419	0.0571256	0.0993281	0.0877569	0.091693	0.0814035
P49902	FALSE		NT5C2	0.110061	0.0986445	0.0657947	0.0638025	0.0932436	0.0944408	0.0914999	0.083829
P28370	FALSE		SMARCA1	0.091728	0.0902492	0.0924541	0.0795393	0.0988412	0.0919272	0.0914771	0.0901025
Q9Y4D2	FALSE	TRANSMEM 23..43; /note="Helical"; /evidence="ECO:0000255"; TRANSMEM 61..81; /note="Helical"; /evidence="ECO:0000255"; TRANSMEM 102..122; /note="Helical"; /evidence="ECO:0000255"; TRANSMEM 137..157; /note="Helical"; /evidence="ECO:0000255"	DAGLA	0.12093	0.0708097	0.0826203	0.165711	0.153657	0.115836	0.0914533	0.145068
P27635	FALSE		RPL10	0.0965354	0.0976976	0.0800999	0.0795953	0.097046	0.101862	0.0914443	0.0928343
Q96AT1	FALSE		KIAA1143	0.101884	0.0902802	0.0820842	0.0801047	0.126277	0.127443	0.0914161	0.111275
Q969S3	FALSE		ZNF622	0.0952364	0.117366	0.061377	0.0514308	0.0877664	0.0756656	0.0913263	0.0716209
P51610	FALSE		HCFC1	0.0776601	0.0913588	0.104644	0.0731526	0.106845	0.100808	0.091221	0.093602
O75446	FALSE		SAP30	0.0728999	0.0960263	0.104339	0.0495225	0.107093	0.0918049	0.0910884	0.0828067
Q5TDH0	FALSE		DDI2	0.0985327	0.0924649	0.0820448	0.0795573	0.0990548	0.108974	0.0910142	0.0958621
Q04828	FALSE		AKR1C1	0.0955601	0.0892013	0.0880039	0.121852	0.0979552	0.0929096	0.0909218	0.104239
Q9UNS2	FALSE		COPS3	0.0799763	0.0963087	0.0959006	0.06421	0.0646903	0.0624562	0.0907285	0.0637855
P55060	FALSE		CSE1L	0.0993238	0.0963603	0.0760618	0.0778465	0.111732	0.105507	0.0905819	0.0983618
P52292	FALSE		KPNA2	0.0926506	0.093427	0.0855481	0.0689243	0.0947129	0.0827864	0.0905419	0.0821412
Q96K17	FALSE		BTF3L4	0.0979503	0.100807	0.0728084	0.137124	0.0901264	0.113547	0.0905218	0.113599
Q9BXW7	TRUE		HDHD5	0.0775232	0.0859459	0.10759	0.0851176	0.0693901	0.0584791	0.0903531	0.0709956
P17812	FALSE		CTPS1	0.0991795	0.0969841	0.0742134	0.0748631	0.101907	0.0952953	0.0901257	0.0906886
P67775	FALSE		PPP2CA	0.0938545	0.0925172	0.0838841	0.063915	0.100694	0.0964771	0.0900853	0.0870288
P11413	FALSE		G6PD	0.0945716	0.090291	0.0850995	0.0700903	0.0926542	0.0951841	0.0899874	0.0859762
Q00796	FALSE		SORD	0.0866795	0.0900024	0.0923428	0.0701647	0.0963915	0.100373	0.0896749	0.0889763
Q13416	FALSE		ORC2	0.0873224	0.0938671	0.0876162	0.0629158	0.0969787	0.0989323	0.0896019	0.0862756
O95347	FALSE		SMC2	0.0884552	0.092403	0.0872918	0.0898313	0.0882617	0.0871521	0.0893833	0.088415
Q15907	FALSE		RAB11B	0.0857892	0.0860648	0.0961895	0.0983015	0.109292	0.108574	0.0893478	0.105389
P63151	FALSE		PPP2R2A	0.0757769	0.0842544	0.107763	0.0964745	0.0719902	0.0723584	0.0892649	0.0802744
Q10567	FALSE		AP1B1	0.0927161	0.0851712	0.0890432	0.0908915	0.108	0.103746	0.0889768	0.100879
P53992	FALSE		SEC24C	0.097882	0.0901374	0.0787095	0.066791	0.0978646	0.0984208	0.0889096	0.0876921
Q8NB90	FALSE		SPATA5	0.0707008	0.0747289	0.120797	0.0183149	0.0190438	0.0222533	0.0887424	0.0198707
Q9NYJ1	FALSE		COA4	0.085274	0.0897748	0.0906732	0.144047	0.0858205	0.101993	0.088574	0.11062
Q9Y2A7	FALSE	TRANSMEM 995..1015; /note="Helical"; /evidence="ECO:0000255"	NCKAP1	0.0955529	0.0932903	0.0764439	0.0665466	0.101635	0.0916057	0.088429	0.0865958
P63010	FALSE		AP2B1	0.0882545	0.085519	0.0907215	0.0875531	0.089661	0.0893166	0.088165	0.0888436
Q96J01	FALSE		THOC3	0.0787613	0.0913531	0.0941488	0.0837517	0.077219	0.0759237	0.0880877	0.0789648
Q9NXG2	FALSE		THUMPD1	0.0900436	0.0924149	0.0816218	0.0946512	0.0946263	0.0977667	0.0880268	0.0956814
P62701	FALSE		RPS4X	0.103694	0.0975506	0.0626731	0.0705215	0.087358	0.0817977	0.0879725	0.0798924
P24941	FALSE		CDK2	0.086812	0.0834439	0.0933993	0.100584	0.0758118	0.072799	0.0878851	0.0830648
O60506	FALSE		SYNCRIP	0.0934627	0.0843831	0.0853678	0.0679283	0.0984796	0.105324	0.0877379	0.0905774
Q9NZN8	FALSE		CNOT2	0.0862318	0.0970233	0.0799012	0.0582578	0.101454	0.0741725	0.0877187	0.0779615
Q86WR0	FALSE	TRANSMEM 67..83; /note="Helical"; /evidence="ECO:0000255"	CCDC25	0.096143	0.0900936	0.0768872	0.0755695	0.113082	0.085419	0.0877079	0.0913568
O75880	FALSE	TRANSMEM 93..111; /note="Helical"; /evidence="ECO:0000255"	SCO1	0.0788669	0.0771859	0.106616	0.0877941	0.0689769	0.0778568	0.0875564	0.0782093
Q6IN85	FALSE		PPP4R3A	0.0848328	0.0897532	0.0878503	0.0685021	0.086413	0.0729881	0.0874787	0.0759677
Q8NBJ7	TRUE		SUMF2	0.0795422	0.0786628	0.104174	0.0975973	0.0615142	0.0734429	0.0874598	0.0775182
P55157	TRUE		MTTP	0.0792931	0.0800642	0.102972	0.106228	0.0779989	0.070538	0.087443	0.0849216
Q9NWV8	FALSE		BABAM1	0.102431	0.0805458	0.0792822	0.0560089	0.10725	0.0826692	0.0874195	0.081976
P08397	FALSE		HMBS	0.0794835	0.0986927	0.0838776	0.119509	0.0994148	0.106146	0.0873513	0.108356
P22061	FALSE		PCMT1	0.0850316	0.0857631	0.0910026	0.0645433	0.0789327	0.0935531	0.0872658	0.0790097
Q4LE39	FALSE		ARID4B	0.0936715	0.0851445	0.0828517	0.0733329	0.102754	0.0963865	0.0872226	0.0908243
Q92564	FALSE		DCUN1D4	0.082965	0.0684314	0.110225	0.0770971	0.0476267	0.0559248	0.087207	0.0602162
A8MWD9	FALSE		SNRPGP15	0.0944853	0.0840751	0.0822929	0.0625709	0.117588	0.105751	0.0869511	0.0953034
Q92945	FALSE		KHSRP	0.0956768	0.0837353	0.0809757	0.0448022	0.111999	0.109612	0.0867959	0.0888045
O95817	FALSE		BAG3	0.0922178	0.0925448	0.0754718	0.0534439	0.108167	0.107526	0.0867448	0.0897124
Q16630	FALSE		CPSF6	0.0940969	0.0866816	0.0793062	0.0624318	0.106365	0.0973009	0.0866949	0.0886991
Q92973	FALSE		TNPO1	0.0942763	0.0930982	0.072257	0.0852391	0.0892096	0.0861812	0.0865438	0.0868766
P62847	FALSE		RPS24	0.106553	0.0993729	0.0535459	0.0790959	0.0882007	0.0775884	0.0864906	0.0816283
P62280	FALSE		RPS11	0.0970037	0.0960267	0.0661678	0.0673043	0.0894676	0.0894348	0.0863994	0.0820689
Q8N163	FALSE		CCAR2	0.0789263	0.0816372	0.0977387	0.0879188	0.0869969	0.0844588	0.0861007	0.0864582
P45974	FALSE		USP5	0.0869959	0.0875718	0.0832949	0.0741997	0.0867241	0.0898276	0.0859542	0.0835838
P15880	FALSE		RPS2	0.103124	0.0940492	0.0605731	0.0740811	0.0936963	0.0910531	0.0859154	0.0862768
Q93009	FALSE		USP7	0.0836446	0.0872228	0.0868585	0.0795246	0.0896861	0.0885797	0.0859086	0.0859301
P55209	FALSE		NAP1L1	0.0992781	0.0967395	0.0612689	0.0503552	0.0936858	0.0832069	0.0857621	0.0757493
Q14103	FALSE		HNRNPD	0.0935696	0.0767786	0.085515	0.0698751	0.0969027	0.0995872	0.0852877	0.0887883
P62306	FALSE		SNRPF	0.105199	0.0905357	0.0596278	0.0429892	0.133413	0.108108	0.0851209	0.0948366
Q15102	FALSE		PAFAH1B3	0.0763319	0.0817111	0.0971167	0.0703724	0.0839536	0.0911805	0.0850532	0.0818355
Q8TD16	FALSE		BICD2	0.0821348	0.0834589	0.0895574	0.142333	0.0967767	0.0743779	0.0850504	0.104496
Q9BZK7	FALSE		TBL1XR1	0.0821747	0.0840785	0.0888802	0.082255	0.0905676	0.0748626	0.0850444	0.0825617
P35613	TRUE	TRANSMEM 324..344; /note="Helical"; /evidence="ECO:0000255"	BSG	0.0732924	0.0822331	0.0994164	0.144267	0.0673839	0.074079	0.0849806	0.0952433
O43684	FALSE		BUB3	0.0932669	0.0837934	0.0778216	0.0694084	0.104187	0.0924512	0.0849607	0.0886823
O43865	FALSE		AHCYL1	0.0789878	0.0783862	0.0972217	0.0526272	0.0724081	0.0602539	0.0848653	0.0617631
O00267	FALSE		SUPT5H	0.084648	0.0906023	0.0788601	0.058738	0.0956918	0.092042	0.0847035	0.0821573
P19388	FALSE		POLR2E	0.0846124	0.0836483	0.0850868	0.0792526	0.0877578	0.0844423	0.0844492	0.0838176
Q9H2G2	FALSE		SLK	0.0927284	0.0861209	0.0742003	0.0984665	0.0979921	0.0970195	0.0843499	0.097826
Q9H1A4	FALSE		ANAPC1	0.0744697	0.07779	0.100783	0.0572712	0.0417532	0.0396383	0.0843477	0.0462209
O43809	FALSE		NUDT21	0.0863175	0.0867484	0.0799058	0.0434972	0.0964691	0.0897325	0.0843239	0.0765663
Q8WYA6	FALSE		CTNNBL1	0.0744738	0.080549	0.097206	0.0607199	0.0604456	0.0745009	0.0840763	0.0652221
P28482	FALSE		MAPK1	0.0828579	0.0907953	0.0785077	0.0784193	0.0889912	0.0942949	0.0840536	0.0872351
O14744	FALSE		PRMT5	0.0835869	0.0897749	0.078632	0.0933459	0.0871381	0.085838	0.083998	0.088774
P61960	FALSE		UFM1	0.0975395	0.0885614	0.0656006	0.0647179	0.0978734	0.107581	0.0839005	0.0900575
P42677	FALSE		RPS27	0.0803555	0.0870436	0.0839365	0.10439	0.0917926	0.0975572	0.0837785	0.0979133
O95684	FALSE		CEP43	0.0747262	0.0766939	0.0997162	0.0663672	0.0942417	0.0737509	0.0837121	0.0781199
P62081	FALSE		RPS7	0.0812377	0.0925172	0.0771923	0.0791043	0.0998434	0.0960417	0.0836491	0.0916631
P35637	FALSE		FUS	0.088614	0.0849683	0.0767217	0.0627009	0.0911813	0.0886349	0.0834347	0.0808391
P05386	FALSE		RPLP1	0.104629	0.0796111	0.0660186	0.0676546	0.106438	0.0787249	0.0834197	0.0842724
Q13045	FALSE		FLII	0.0837312	0.0858992	0.0805509	0.0601842	0.0900564	0.0836948	0.0833938	0.0779785
Q9BTE3	FALSE		MCMBP	0.0719835	0.0768931	0.1013	0.0919115	0.0912711	0.0778753	0.0833921	0.0870193
Q9HB40	TRUE		SCPEP1	0.0763012	0.0805112	0.0932919	0.0649805	0.0817587	0.0871194	0.0833681	0.0779529
Q9Y5L0	FALSE		TNPO3	0.088873	0.084169	0.0769964	0.0710466	0.0823852	0.0839648	0.0833461	0.0791322
Q01518	FALSE		CAP1	0.0900954	0.0863999	0.0729407	0.0564099	0.106837	0.114764	0.0831453	0.0926703
P25205	FALSE		MCM3	0.0917657	0.0904689	0.0670649	0.0612868	0.0972644	0.0894465	0.0830998	0.0826659
O43237	FALSE		DYNC1LI2	0.0434359	0.0891932	0.116613	0.0706803	0.050796	0.0469188	0.0830807	0.0561317
P62277	FALSE		RPS13	0.0912441	0.0926911	0.0646805	0.0642688	0.0854058	0.0828028	0.0828719	0.0774925
P61088	FALSE		UBE2N	0.0873836	0.0919471	0.069115	0.0680749	0.100222	0.102013	0.0828152	0.0901033
Q9NR28	FALSE		DIABLO	0.0731077	0.0670193	0.107971	0.0935026	0.0787751	0.0830172	0.0826994	0.0850983
P37173	TRUE	TRANSMEM 167..187; /note="Helical"; /evidence="ECO:0000255"	TGFBR2	0.0830266	0.0703968	0.0944695	0.216614	0.0672753	0.0795497	0.082631	0.121146
Q01658	FALSE		DR1	0.0755545	0.0806887	0.0914356	0.0900526	0.0670688	0.0637825	0.0825596	0.0736346
Q9H4A3	FALSE		WNK1	0.0802221	0.0877667	0.0796188	0.0790766	0.0829617	0.091289	0.0825359	0.0844424
O95376	FALSE		ARIH2	0.0785999	0.0923279	0.0764797	0.142189	0.100355	0.0874986	0.0824692	0.110014
Q9HCE1	FALSE		MOV10	0.0771395	0.0796753	0.0904107	0.112254	0.084208	0.084249	0.0824085	0.0935704
Q8NHG7	FALSE		SVIP	0.0709089	0.0937685	0.0825118	0.105744	0.0843004	0.0953619	0.0823964	0.0951353
Q96HC4	FALSE		PDLIM5	0.0940571	0.0918324	0.0608376	0.0637919	0.105157	0.105664	0.0822424	0.0915375
Q9UHN6	FALSE	TRANSMEM 83..103; /note="Helical; Signal-anchor for type II membrane protein"; /evidence="ECO:0000255"	CEMIP2	0.0814272	0.0776809	0.0869154	0.158416	0.0924497	0.0972824	0.0820078	0.116049
O43399	FALSE		TPD52L2	0.0969964	0.0765827	0.0720202	0.0695471	0.102211	0.107648	0.0818664	0.0931352
P62312	FALSE		LSM6	0.0813975	0.0682878	0.0958252	0.13974	0.0812341	0.0788197	0.0818368	0.0999312
P62826	FALSE		RAN	0.0849573	0.0882776	0.0722527	0.0832177	0.102419	0.102507	0.0818292	0.096048
Q9NSE4	FALSE		IARS2	0.0749021	0.0749695	0.0955291	0.0984532	0.0706699	0.0732337	0.0818002	0.0807856
Q96GA3	FALSE		LTV1	0.0732319	0.0894765	0.0820854	0.0472229	0.0409077	0.0388186	0.0815979	0.0423164
P39023	FALSE		RPL3	0.0949248	0.0851581	0.06444	0.0832991	0.0933313	0.0841832	0.0815076	0.0869379
P09622	FALSE		DLD	0.0638285	0.0747846	0.105831	0.29779	0.0706819	0.0728995	0.0814814	0.147124
Q9HBK9	FALSE		AS3MT	0.088827	0.0846589	0.07058	0.0906177	0.0962212	0.0922223	0.0813553	0.0930204
P46109	FALSE		CRKL	0.0959094	0.0805024	0.0675913	0.0675128	0.0936206	0.0942562	0.0813343	0.0851299
Q8N8N7	FALSE		PTGR2	0.0763258	0.0847	0.0824594	0.117125	0.100155	0.122711	0.0811617	0.11333
Q5H9R7	FALSE		PPP6R3	0.0827011	0.0853827	0.0752845	0.0841556	0.0905094	0.0821156	0.0811227	0.0855935
Q99758	FALSE	TRANSMEM 22..42; /note="Helical"; /evidence="ECO:0000255"; TRANSMEM 261..283; /note="Helical"; /evidence="ECO:0000255"; TRANSMEM 307..327; /note="Helical"; /evidence="ECO:0000255"; TRANSMEM 344..364; /note="Helical"; /evidence="ECO:0000255"; TRANSMEM 373..393; /note="Helical"; /evidence="ECO:0000255"; TRANSMEM 405..425; /note="Helical"; /evidence="ECO:0000255"; TRANSMEM 447..467; /note="Helical";…	ABCA3	0.0653074	0.0653361	0.112532	0.144694	0.0732671	0.0842592	0.0810585	0.10074
O14579	FALSE		COPE	0.0935315	0.0836842	0.06526	0.0691222	0.0936384	0.0820865	0.0808252	0.0816157
Q7KZF4	FALSE		SND1	0.082677	0.0865391	0.0730244	0.0718308	0.0996934	0.10078	0.0807468	0.0907679
P08243	FALSE		ASNS	0.0861692	0.0836325	0.072391	0.0848186	0.0935783	0.0986507	0.0807309	0.0923492
Q9NQC3	FALSE	TRANSMEM 1019..1039; /note="Helical"; /evidence="ECO:0000255"; TRANSMEM 1134..1154; /note="Helical"; /evidence="ECO:0000255"	RTN4	0.071622	0.0691612	0.0999449	0.0956726	0.0729308	0.0674448	0.0802427	0.0786827
O95210	FALSE	TRANSMEM 7..23; /note="Helical"; /evidence="ECO:0000255"	STBD1	0.0689221	0.0711709	0.100027	0.0554302	0.0560354	0.0742596	0.0800401	0.0619084
Q9P253	FALSE		VPS18	0.157348	0.0418	0.0409147	0.0608061	0.0254327	0.0538383	0.0800211	0.0466924
Q9UP83	FALSE		COG5	0.0644599	0.0784291	0.0971702	0.0809125	0.0959907	0.0915682	0.0800197	0.0894904
P18077	FALSE		RPL35A	0.0931374	0.0842842	0.0620848	0.0837399	0.0899923	0.0837049	0.0798355	0.0858124
Q13315	FALSE		ATM	0.0874288	0.0619203	0.0900624	0.0416815	0.0692348	0.0798525	0.0798038	0.0635896
O75832	FALSE		PSMD10	0.0821511	0.0816649	0.0754705	0.0596598	0.0959626	0.0815231	0.0797622	0.0790485
Q8N684	FALSE		CPSF7	0.0786188	0.0778502	0.0826003	0.0621133	0.0767502	0.071617	0.0796898	0.0701602
Q13347	FALSE		EIF3I	0.0852395	0.0827213	0.0703641	0.0599432	0.096602	0.0923327	0.0794416	0.0829593
Q8IX12	FALSE		CCAR1	0.0795295	0.079121	0.0792193	0.0558738	0.0916324	0.0839181	0.0792899	0.0771415
Q9H098	FALSE		FAM107B	0.0832996	0.0732033	0.0813614	0.0713072	0.0823129	0.0905334	0.0792881	0.0813845
P22670	FALSE		RFX1	0.0805938	0.0740669	0.0831807	0.0719393	0.0893035	0.161229	0.0792805	0.107491
P08123	TRUE		COL1A2	0.0845219	0.0588647	0.0943824	0.16754	0.0609015	0.0350937	0.0792563	0.0878451
P50991	FALSE		CCT4	0.0791104	0.0787256	0.0798178	0.0574081	0.0886239	0.090108	0.0792179	0.0787133
P09012	FALSE		SNRPA	0.0781621	0.0800026	0.0784856	0.0479081	0.100357	0.0849443	0.0788835	0.0777365
Q9UGU5	FALSE		HMGXB4	0.0631506	0.0689317	0.104382	0.139256	0.119456	0.097937	0.0788214	0.118883
Q6IA86	FALSE		ELP2	0.0804976	0.0915779	0.0633874	0.0959053	0.0814266	0.0810629	0.0784876	0.0861316
Q9P2B4	FALSE		CTTNBP2NL	0.0689874	0.105954	0.0604289	0.0552367	0.0884633	0.0893159	0.0784567	0.077672
A6NHL2	FALSE		TUBAL3	0.0970949	0.0430274	0.0950813	0.0594096	0.0748722	0.0643188	0.0784012	0.0662002
P56192	FALSE		MARS1	0.0775316	0.0743446	0.0830351	0.0751211	0.0863839	0.0864389	0.0783038	0.082648
P53621	FALSE		COPA	0.0820823	0.0793683	0.0727832	0.0672443	0.0852362	0.0807005	0.0780779	0.077727
P47897	FALSE		QARS1	0.0710504	0.0805408	0.0825903	0.0828449	0.0985657	0.0919065	0.0780605	0.0911057
Q5T4S7	FALSE	TRANSMEM 850..870; /note="Helical"; /evidence="ECO:0000255"; TRANSMEM 993..1013; /note="Helical"; /evidence="ECO:0000255"	UBR4	0.074789	0.0800752	0.0788692	0.086184	0.075583	0.0674394	0.0779112	0.0764021
Q9NWS1	FALSE		PARPBP	0.0783788	0.0654898	0.0898231	0.123272	0.15841	0.0909833	0.0778972	0.124222
Q9UHI6	FALSE		DDX20	0.072396	0.0691099	0.0917901	0.0720466	0.0730275	0.0657377	0.0777654	0.0702706
O60841	FALSE		EIF5B	0.0843053	0.0860945	0.0628098	0.0599851	0.0929329	0.0907638	0.0777366	0.0812273
Q9Y6H1	FALSE		CHCHD2	0.0721386	0.0885774	0.0724797	0.0424605	0.084857	0.0803627	0.0777319	0.0692268
P39748	FALSE		FEN1	0.0773169	0.0843279	0.0714478	0.0589375	0.104703	0.100166	0.0776976	0.0879353
Q13155	FALSE		AIMP2	0.0696852	0.0793652	0.0837006	0.0653662	0.0840379	0.0863024	0.0775837	0.0785688
P49591	FALSE		SARS1	0.0783211	0.0813062	0.0725829	0.0569718	0.0819141	0.0881941	0.0774034	0.0756934
P46379	FALSE		BAG6	0.0811283	0.0739029	0.0765327	0.0696991	0.0795468	0.0821609	0.0771879	0.0771356
Q86SZ2	FALSE		TRAPPC6B	0.0837607	0.0691256	0.0785921	0.0737589	0.0845757	0.0660454	0.0771595	0.0747933
Q16181	FALSE		SEPTIN7	0.0827743	0.0742984	0.074404	0.0568913	0.0977936	0.09203	0.0771589	0.0822383
Q9UHD1	FALSE		CHORDC1	0.0879191	0.0768624	0.0666467	0.06209	0.0873497	0.0794647	0.0771427	0.0763015
P34913	FALSE		EPHX2	0.0830037	0.0767522	0.0709272	0.115658	0.0831377	0.0708094	0.0768944	0.0898685
O75530	FALSE		EED	0.0855677	0.0735763	0.0703403	0.0588615	0.0652426	0.0574044	0.0764948	0.0605028
O15118	TRUE	TRANSMEM 262..282; /note="Helical"; /evidence="ECO:0000269|PubMed:27238017"; TRANSMEM 351..371; /note="Helical"; /evidence="ECO:0000269|PubMed:27238017, ECO:0000269|PubMed:28784760"; TRANSMEM 621..641; /note="Helical"; /evidence="ECO:0000269|PubMed:27238017, ECO:0000269|PubMed:28784760"; TRANSMEM 654..675; /note="Helical"; /evidence="ECO:0000269|PubMed:28784760"; TRANSMEM 686..706; /note="Helical…	NPC1	0.0706113	0.0705113	0.0881641	0.183808	0.0576053	0.0861146	0.0764289	0.109176
A0AVT1	FALSE		UBA6	0.0793208	0.0842049	0.0654981	0.0473617	0.0906104	0.087672	0.0763413	0.0752147
O43818	FALSE		RRP9	0.0701548	0.0766223	0.0820266	0.0974759	0.0706649	0.0705449	0.0762679	0.0795619
Q5VSL9	FALSE		STRIP1	0.0750311	0.0797019	0.073008	0.0545946	0.0778409	0.0843789	0.0759136	0.0722715
Q9H9Y6	FALSE		POLR1B	0.0709705	0.0790137	0.0772788	0.0859106	0.0740091	0.0668158	0.0757543	0.0755785
O15042	FALSE		U2SURP	0.0792571	0.0728029	0.0750544	0.0581114	0.0755647	0.0731241	0.0757048	0.0689334
Q9H6T3	FALSE		RPAP3	0.0712156	0.0736866	0.0820701	0.034704	0.0577415	0.0484689	0.0756575	0.0469715
Q96I25	FALSE		RBM17	0.0720917	0.0770022	0.0776319	0.0537238	0.0721543	0.068326	0.0755753	0.0647347
Q8NFC6	FALSE		BOD1L1	0.0646153	0.0824426	0.0794945	0.0771525	0.0799829	0.0795137	0.0755175	0.078883
P33991	FALSE		MCM4	0.0751095	0.0805897	0.0707915	0.0624269	0.0908547	0.0919043	0.0754969	0.0817286
Q9UL12	FALSE		SARDH	0.0688538	0.0696227	0.0879374	0.145012	0.0739485	0.0856875	0.0754713	0.101549
Q9Y3P9	FALSE		RABGAP1	0.0736832	0.0846154	0.0679682	0.0558012	0.0698468	0.0705158	0.0754223	0.0653879
P62495	FALSE		ETF1	0.079159	0.0786715	0.068152	0.054912	0.0925751	0.0833594	0.0753275	0.0769488
Q16543	FALSE		CDC37	0.0817759	0.0798119	0.0643643	0.0483043	0.088438	0.0919733	0.0753174	0.0762386
P23246	FALSE		SFPQ	0.0801887	0.0718249	0.0735736	0.0508107	0.0899481	0.0942463	0.0751957	0.078335
Q13884	FALSE		SNTB1	0.0705912	0.0748075	0.0801748	0.0754291	0.0872736	0.0906571	0.0751912	0.0844533
Q6UXN9	FALSE		WDR82	0.0777092	0.0677256	0.079458	0.0949159	0.0884325	0.0726161	0.0749643	0.0853215
P42224	FALSE		STAT1	0.0715884	0.0749922	0.0779728	0.064022	0.0718917	0.0685187	0.0748512	0.0681441
Q99729	FALSE		HNRNPAB	0.0802792	0.0672073	0.076999	0.0704058	0.0818269	0.07762	0.0748285	0.0766176
P62316	FALSE		SNRPD2	0.0831361	0.0791219	0.0617513	0.0487258	0.0995124	0.0913288	0.0746698	0.0798557
Q86TI2	FALSE		DPP9	0.0719474	0.0747208	0.0772587	0.103033	0.062566	0.0683299	0.0746423	0.0779762
Q8TF05	FALSE		PPP4R1	0.0642474	0.0726406	0.0870307	0.0992463	0.0580721	0.0660038	0.0746396	0.0744408
P61966	FALSE		AP1S1	0.0720026	0.0715144	0.0803596	0.321637	0.0507441	0.0628252	0.0746256	0.145069
P50748	FALSE		KNTC1	0.0741407	0.0746333	0.0748658	0.0766075	0.0856341	0.0826685	0.0745466	0.0816367
P49585	FALSE		PCYT1A	0.077212	0.081656	0.0646617	0.063561	0.0726981	0.0695369	0.0745099	0.0685987
P07437	FALSE		TUBB	0.0810163	0.0832199	0.0592727	0.0437296	0.0962956	0.0998236	0.074503	0.0799496
Q9UKA4	FALSE		AKAP11	0.0749582	0.0758846	0.0722404	0.0677538	0.0475054	0.0456252	0.0743611	0.0536281
P09884	FALSE		POLA1	0.0764643	0.0805678	0.0657464	0.0638213	0.0977719	0.0945368	0.0742595	0.0853767
Q15427	FALSE		SF3B4	0.0753686	0.0617362	0.0855726	0.0564179	0.0880311	0.0582605	0.0742258	0.0675698
P47914	FALSE		RPL29	0.0739467	0.079086	0.0694442	0.0851974	0.071395	0.0823028	0.074159	0.0796318
Q9BTE6	FALSE		AARSD1	0.0745473	0.078222	0.069651	0.0457936	0.078183	0.0738986	0.0741401	0.0659584
O15347	FALSE		HMGB3	0.0804415	0.0870135	0.054709	0.0475637	0.0799984	0.0697231	0.0740546	0.0657617
P40692	FALSE		MLH1	0.0783649	0.067239	0.076053	0.0669881	0.0970561	0.0735999	0.0738856	0.0792147
Q96L92	FALSE		SNX27	0.0755639	0.0737409	0.0717047	0.0753913	0.0948678	0.107644	0.0736698	0.0926345
Q9NRF8	FALSE		CTPS2	0.0821606	0.0696318	0.0690525	0.105597	0.0619525	0.0676036	0.073615	0.0783843
Q9GZM5	FALSE	TRANSMEM 149..169; /note="Helical"; /evidence="ECO:0000255"; TRANSMEM 188..208; /note="Helical"; /evidence="ECO:0000255"; TRANSMEM 215..237; /note="Helical"; /evidence="ECO:0000255"; TRANSMEM 241..263; /note="Helical"; /evidence="ECO:0000255"; TRANSMEM 275..295; /note="Helical"; /evidence="ECO:0000255"	YIPF3	0.063659	0.0672155	0.0897264	0.0223629	0.0261626	0.0224915	0.0735336	0.0236723
O60869	FALSE		EDF1	0.0901861	0.0681312	0.0621963	0.0383145	0.0823108	0.0850147	0.0735045	0.0685467
Q9UJX2	FALSE		CDC23	0.070687	0.0684276	0.0809153	0.0642907	0.037147	0.0352501	0.0733433	0.0455626
P62304	FALSE		SNRPE	0.08192	0.0787095	0.0589938	0.0500984	0.108304	0.0994857	0.0732077	0.0859628
O75150	FALSE		RNF40	0.0689283	0.0788599	0.0716168	0.061875	0.0812928	0.0870173	0.073135	0.0767284
P13688	TRUE	TRANSMEM 429..452; /note="Helical"; /evidence="ECO:0000255"	CEACAM1	0.0704442	0.0495772	0.0990119	0.114129	0.0377274	0.0400081	0.0730111	0.0639548
Q04323	FALSE		UBXN1	0.0701497	0.0731017	0.0757641	0.131247	0.0751456	0.0740742	0.0730052	0.0934889
Q96AE4	FALSE		FUBP1	0.0805227	0.0688907	0.0695793	0.0664252	0.0862346	0.0887111	0.0729976	0.080457
P23921	FALSE		RRM1	0.0774135	0.0736615	0.0674016	0.0510446	0.0847306	0.0764733	0.0728255	0.0707495
P48556	FALSE		PSMD8	0.0701138	0.0717435	0.0765636	0.0616	0.0823525	0.0884759	0.0728069	0.0774762
O14562	FALSE		UBFD1	0.0752202	0.0748202	0.0678747	0.0434455	0.0716929	0.0822747	0.0726384	0.0658044
P10515	FALSE		DLAT	0.0611222	0.0588913	0.0978385	0.0590692	0.0425721	0.0467221	0.0726173	0.0494545
P62136	FALSE		PPP1CA	0.0715982	0.0736227	0.0724302	0.0607042	0.0678303	0.0713108	0.0725503	0.0666151
Q15436	FALSE		SEC23A	0.0761849	0.0705761	0.0707299	0.0613311	0.0712305	0.0679799	0.072497	0.0668472
Q13085	FALSE		ACACA	0.0742524	0.0769379	0.0662329	0.0671247	0.0718443	0.0710631	0.0724744	0.0700107
Q9GZT3	FALSE		SLIRP	0.0661526	0.0616848	0.0894921	0.0869292	0.0588077	0.0743014	0.0724432	0.0733461
P46783	FALSE		RPS10	0.0731692	0.070703	0.0732084	0.0629212	0.066565	0.0660899	0.0723602	0.065192
P56181	FALSE		NDUFV3	0.0643043	0.0730761	0.0794362	0.0928307	0.066423	0.0873562	0.0722722	0.0822033
Q9UHD8	FALSE		SEPTIN9	0.0732932	0.0768741	0.0665793	0.0563319	0.0979197	0.0988445	0.0722489	0.0843654
Q9NYU2	TRUE		UGGT1	0.0652433	0.0694587	0.0817122	0.0492193	0.0644336	0.0668586	0.0721381	0.0601705
P36578	FALSE		RPL4	0.0770975	0.0764596	0.0623232	0.0747876	0.0745627	0.0784105	0.0719601	0.0759203
Q86TU7	FALSE		SETD3	0.0648903	0.0704474	0.0804451	0.11931	0.087096	0.0984296	0.0719276	0.101612
P14735	FALSE		IDE	0.074286	0.0727484	0.0686394	0.0717421	0.0816566	0.0722373	0.0718913	0.075212
Q16539	FALSE		MAPK14	0.0713122	0.0858005	0.0585135	0.0361666	0.0671983	0.0729934	0.0718754	0.0587861
O14965	FALSE		AURKA	0.0728015	0.0689839	0.073758	0.181488	0.120757	0.101516	0.0718478	0.134587
P34949	FALSE		MPI	0.0571879	0.0853252	0.0728304	0.0991743	0.0648747	0.0551361	0.0717812	0.0730617
P61923	FALSE		COPZ1	0.0732863	0.0826454	0.0592167	0.0386186	0.0990348	0.10569	0.0717161	0.0811145
P50502	FALSE		ST13	0.0808384	0.0828576	0.0514263	0.0382098	0.0787349	0.0834073	0.0717074	0.066784
Q13464	FALSE		ROCK1	0.0729456	0.074678	0.0669947	0.0450706	0.056862	0.0472525	0.0715394	0.0497284
Q7Z3U7	FALSE		MON2	0.0795941	0.0724895	0.0623487	0.0575543	0.0811072	0.0794983	0.0714774	0.0727199
P53597	FALSE		SUCLG1	0.0534673	0.0688948	0.0918663	0.100962	0.0617395	0.0653018	0.0714095	0.076001
P49642	FALSE		PRIM1	0.0659844	0.0753676	0.0724514	0.0328835	0.0317942	0.0270321	0.0712678	0.03057
P53618	FALSE		COPB1	0.0760846	0.0718611	0.0647266	0.0665045	0.08779	0.0825573	0.0708907	0.0789506
P62917	FALSE		RPL8	0.0715332	0.0799722	0.0611561	0.0704392	0.0758606	0.0872125	0.0708871	0.0778374
Q9H6Z4	FALSE		RANBP3	0.0684699	0.0760057	0.0680546	0.0600631	0.0772023	0.0620053	0.0708434	0.0664236
P22234	FALSE		PAICS	0.0799136	0.077024	0.055209	0.0336414	0.0978866	0.103487	0.0707156	0.0783383
P55809	FALSE		OXCT1	0.068434	0.0638285	0.0796595	0.120768	0.0525769	0.0513391	0.0706407	0.0748945
Q07812	FALSE	TRANSMEM 172..192; /note="Helical"; /evidence="ECO:0000255"	BAX	0.0737193	0.0648155	0.0722683	0.0723049	0.0690339	0.0772063	0.0702677	0.0728483
Q9Y6G9	FALSE		DYNC1LI1	0.0732342	0.0732134	0.0641502	0.0519493	0.0853426	0.0878232	0.0701993	0.0750384
Q86TG7	FALSE		PEG10	0.0669143	0.0699245	0.0736777	0.0972259	0.0624111	0.0697297	0.0701722	0.0764556
Q9UL46	FALSE		PSME2	0.0739204	0.0697113	0.0666128	0.0577203	0.082319	0.0793057	0.0700815	0.073115
Q9BTZ2	FALSE		DHRS4	0.064742	0.0675722	0.077739	0.102522	0.0661563	0.0695791	0.0700178	0.0794191
Q5VW32	FALSE		BROX	0.0697952	0.0679682	0.0719802	0.0729865	0.0751533	0.0878903	0.0699145	0.0786767
P09496	FALSE		CLTA	0.0768336	0.0649816	0.0675139	0.0753701	0.0747921	0.0780334	0.0697764	0.0760652
O43491	FALSE		EPB41L2	0.0654713	0.0688505	0.0749729	0.0713698	0.0673494	0.0681201	0.0697649	0.0689464
Q92995	FALSE		USP13	0.0750995	0.0651997	0.0688324	0.124077	0.0353721	0.058048	0.0697105	0.0724989
Q69YN2	FALSE		CWF19L1	0.0622229	0.0708708	0.0756171	0.0783609	0.065673	0.0650423	0.0695702	0.069692
Q9Y6D5	FALSE		ARFGEF2	0.0741611	0.072477	0.0619933	0.0746936	0.0831265	0.0684046	0.0695438	0.0754082
Q9Y6E2	FALSE		BZW2	0.0757754	0.0700673	0.0625944	0.0638081	0.0776467	0.0693263	0.069479	0.0702603
Q96K76	FALSE		USP47	0.0746	0.0764739	0.0571534	0.0999057	0.0815136	0.0850918	0.0694091	0.088837
Q9UEY8	FALSE		ADD3	0.068886	0.0727584	0.0664113	0.0702093	0.082435	0.0669092	0.0693519	0.0731845
Q9UBL3	FALSE		ASH2L	0.069325	0.0727991	0.0658003	0.0519405	0.0889459	0.0905791	0.0693081	0.0771552
Q9BWJ5	FALSE		SF3B5	0.063098	0.0685304	0.0762895	0.0618354	0.0708635	0.0760336	0.069306	0.0695775
Q96JJ3	FALSE		ELMO2	0.0708795	0.0664565	0.07055	0.0825783	0.0754436	0.0626972	0.0692953	0.073573
P06400	FALSE		RB1	0.071125	0.0721107	0.0645127	0.0545071	0.0670957	0.0718877	0.0692495	0.0644969
Q58FG1	FALSE		HSP90AA4P	0.0782109	0.0543732	0.0749003	0.127032	0.106497	0.0798255	0.0691615	0.104452
Q15181	FALSE		PPA1	0.081864	0.0715265	0.053857	0.0344945	0.0779893	0.0879257	0.0690825	0.0668032
Q5W0B1	FALSE		OBI1	0.0762454	0.0671723	0.063811	0.229141	0.0458383	0.0332024	0.0690762	0.102727
Q9NUW8	FALSE		TDP1	0.0759711	0.0764419	0.0544251	0.0665017	0.0738961	0.0517578	0.068946	0.0640518
Q14166	FALSE		TTLL12	0.0659992	0.067325	0.0734985	0.095653	0.0501573	0.0563696	0.0689409	0.0673933
O94855	FALSE		SEC24D	0.0722629	0.0790653	0.0554022	0.0439527	0.0663208	0.0879637	0.0689101	0.0660791
Q9NR09	FALSE		BIRC6	0.0668206	0.0714514	0.0684471	0.0696359	0.0723917	0.0654114	0.0689064	0.0691463
Q6UWZ7	FALSE		ABRAXAS1	0.0630326	0.0547507	0.0888998	0.0532524	0.0752948	0.0802994	0.0688943	0.0696155
Q96A00	FALSE		PPP1R14A	0.046917	0.0688963	0.0905533	0.0776333	0.146165	0.144364	0.0687889	0.122721
Q8WZA9	FALSE		IRGQ	0.0582604	0.0656245	0.08162	0.0908339	0.0637038	0.063472	0.0685017	0.0726699
O43813	FALSE		LANCL1	0.0685873	0.0694689	0.0671497	0.0880153	0.0654272	0.0704306	0.0684019	0.0746244
O75410	FALSE		TACC1	0.0675816	0.0685457	0.0687976	0.0671181	0.0658646	0.0727673	0.0683083	0.0685833
P61254	FALSE		RPL26	0.0775166	0.0776939	0.0495907	0.0609425	0.0802584	0.0800013	0.0682671	0.073734
Q9UI26	FALSE		IPO11	0.076341	0.0575217	0.0707794	0.0702007	0.0619619	0.0620775	0.068214	0.0647467
Q86X55	FALSE		CARM1	0.0793126	0.0705523	0.0546673	0.0573033	0.0897323	0.0899662	0.0681774	0.0790006
P26641	FALSE		EEF1G	0.0735223	0.0745672	0.0562741	0.048752	0.0735136	0.0718292	0.0681212	0.0646982
P52732	FALSE		KIF11	0.0607729	0.0761366	0.0669273	0.0650344	0.0768966	0.075955	0.0679456	0.0726286
Q9BV20	FALSE		MRI1	0.0662117	0.0711025	0.0662479	0.0659244	0.070573	0.0705743	0.067854	0.0690239
O95671	FALSE		ASMTL	0.0800605	0.0614183	0.0617492	0.0988642	0.0700928	0.0668949	0.0677427	0.0786173
P60903	FALSE		S100A10	0.0645133	0.0687912	0.0693343	0.0687536	0.0809704	0.094702	0.0675462	0.0814754
Q9NX14	FALSE	TRANSMEM 89..109; /note="Helical"; /evidence="ECO:0000255"	NDUFB11	0.0565898	0.0616734	0.0843485	0.159349	0.0543619	0.0583356	0.0675372	0.0906821
Q10471	FALSE	TRANSMEM 7..24; /note="Helical; Signal-anchor for type II membrane protein"; /evidence="ECO:0000255"	GALNT2	0.0594579	0.0646293	0.0782762	0.0703746	0.0273715	0.0270154	0.0674545	0.0415872
O75116	FALSE		ROCK2	0.0705207	0.0743298	0.057435	0.0740952	0.0760283	0.0774073	0.0674285	0.0758436
O60547	FALSE		GMDS	0.0685962	0.071793	0.0616687	0.0776702	0.0668965	0.0618753	0.0673526	0.068814
Q15691	FALSE		MAPRE1	0.0769059	0.0680363	0.0570576	0.0395088	0.0873036	0.0793158	0.0673333	0.0687094
Q92769	FALSE		HDAC2	0.0655975	0.0708489	0.0653751	0.0809555	0.0622138	0.0693781	0.0672738	0.0708491
Q86YS7	FALSE		C2CD5	0.061227	0.0653916	0.0751723	0.0715504	0.0885633	0.0809277	0.0672636	0.0803472
P14678	FALSE		SNRPB	0.0798941	0.0680849	0.0537877	0.0475105	0.0829776	0.0741308	0.0672555	0.0682063
P68371	FALSE		TUBB4B	0.0755283	0.0733575	0.052763	0.0369283	0.0907687	0.0932239	0.0672163	0.0736403
Q96FV2	FALSE		SCRN2	0.0732283	0.0714835	0.0567076	0.104146	0.0792225	0.0790147	0.0671398	0.0874611
Q14247	FALSE		CTTN	0.0686382	0.0690174	0.0634685	0.0416907	0.0742963	0.074321	0.0670414	0.063436
P51668	FALSE		UBE2D1	0.0790132	0.0641686	0.0571653	0.0490978	0.076931	0.0674764	0.0667824	0.0645017
P38646	FALSE		HSPA9	0.0592936	0.0604022	0.0805821	0.065796	0.0674791	0.0676483	0.0667593	0.0669745
Q8WXF1	FALSE		PSPC1	0.0647046	0.0654475	0.0700465	0.0370938	0.089239	0.0840317	0.0667329	0.0701215
Q7Z6K3	FALSE		PTAR1	0.0767493	0.0583152	0.0651126	0.0788123	0.0530671	0.0459207	0.0667257	0.0592667
Q9HAV4	FALSE		XPO5	0.0758376	0.0678508	0.0562669	0.0718797	0.0751387	0.068149	0.0666518	0.0717225
Q9UN86	FALSE		G3BP2	0.0639143	0.0711519	0.0648267	0.0384213	0.0537096	0.0618531	0.066631	0.051328
P42766	FALSE		RPL35	0.0814329	0.0705262	0.0474619	0.0471317	0.0782574	0.0628713	0.0664737	0.0627535
Q9UDY2	FALSE		TJP2	0.0695379	0.0754273	0.0542905	0.0449413	0.0720467	0.0652866	0.0664186	0.0607582
Q01844	FALSE		EWSR1	0.07154	0.0678512	0.0595776	0.0462661	0.0978688	0.10564	0.066323	0.0832584
P34897	FALSE		SHMT2	0.0629305	0.0597521	0.0759049	0.118887	0.0582206	0.0585201	0.0661958	0.0785425
P36873	FALSE		PPP1CC	0.0660811	0.0715933	0.0606088	0.0666585	0.0591677	0.052518	0.0660944	0.0594481
Q9BVV7	FALSE	TRANSMEM 108..128; /note="Helical"; /evidence="ECO:0000255"	TIMM21	0.0706844	0.0653342	0.0622314	0.0598215	0.0783754	0.0797941	0.0660833	0.0726637
Q9UII2	FALSE		ATP5IF1	0.071578	0.059786	0.0665623	0.0510752	0.0656606	0.0749218	0.0659755	0.0638859
P30153	FALSE		PPP2R1A	0.0676572	0.0693117	0.0608864	0.0659427	0.0796399	0.083126	0.0659518	0.0762362
P48507	FALSE		GCLM	0.0650244	0.0703115	0.0624508	0.0477308	0.0736957	0.0764326	0.0659289	0.0659531
P16104	FALSE		H2AX	0.0561699	0.0488834	0.0926093	0.0667447	0.0376142	0.0410625	0.0658875	0.0484738
O14578	FALSE		CIT	0.0563578	0.0727356	0.0682225	0.0517632	0.0622744	0.0671255	0.065772	0.0603877
Q7Z2K8	FALSE		GPRIN1	0.0702805	0.057456	0.0695137	0.135567	0.0839354	0.0841483	0.0657501	0.101217
Q13428	FALSE		TCOF1	0.064818	0.0648233	0.0673695	0.0540602	0.0594896	0.0579983	0.0656703	0.0571827
P19838	FALSE		NFKB1	0.0777264	0.0711564	0.0479716	0.0283867	0.0821014	0.0685507	0.0656181	0.0596796
P35914	FALSE		HMGCL	0.0634207	0.0615587	0.0713095	0.0822027	0.052623	0.0558445	0.0654296	0.0635567
P50851	FALSE	TRANSMEM 1531..1548; /note="Helical"; /evidence="ECO:0000255"	LRBA	0.062726	0.074206	0.0589297	0.0612861	0.0681707	0.0672454	0.0652872	0.0655674
P26368	FALSE		U2AF2	0.0691771	0.0725512	0.0539611	0.0430706	0.0715224	0.0648067	0.0652298	0.0597999
P50897	TRUE		PPT1	0.0651934	0.0554387	0.0745773	0.0965776	0.0737531	0.0868868	0.0650698	0.0857392
Q9UPN4	FALSE		CEP131	0.0604714	0.0544779	0.0801516	0.0428987	0.0111019	0.0143347	0.0650336	0.0227784
Q9UI30	FALSE		TRMT112	0.064058	0.0630447	0.067542	0.069286	0.0837733	0.0851414	0.0648815	0.0794003
P26374	FALSE		CHML	0.0734335	0.0592318	0.061515	0.0729767	0.0470233	0.0439701	0.0647268	0.0546567
Q9NU22	FALSE		MDN1	0.0636829	0.066682	0.0636571	0.0923131	0.0650467	0.0493526	0.064674	0.0689042
O96017	FALSE		CHEK2	0.0472076	0.0524251	0.0943418	0.0695286	0.0539406	0.0448647	0.0646582	0.0561113
P09874	FALSE		PARP1	0.0627241	0.0633161	0.0677095	0.0740246	0.0653583	0.0628396	0.0645832	0.0674075
Q6ZN17	FALSE		LIN28B	0.0653188	0.0697404	0.0586827	0.0655736	0.0854443	0.086371	0.0645806	0.0791296
Q8IVD9	FALSE		NUDCD3	0.0553338	0.0628795	0.0754468	0.0222841	0.044883	0.0478633	0.0645534	0.0383435
O43747	FALSE		AP1G1	0.0672496	0.0576734	0.0685188	0.0630587	0.0727792	0.0740533	0.0644806	0.0699637
O14732	FALSE		IMPA2	0.0680696	0.064338	0.0609476	0.0604282	0.0681248	0.0672307	0.0644517	0.0652612
P50613	FALSE		CDK7	0.063362	0.0654909	0.0644544	0.0403373	0.0747565	0.0719916	0.0644358	0.0623618
Q15554	FALSE		TERF2	0.0551188	0.0659357	0.0717824	0.0594214	0.07716	0.0987051	0.064279	0.0784289
P49773	FALSE		HINT1	0.0786898	0.0659149	0.0482084	0.0428937	0.0819144	0.0920827	0.064271	0.0722969
P52789	FALSE		HK2	0.0591302	0.0717459	0.0618851	0.0542074	0.0703861	0.0780697	0.0642538	0.0675544
Q13620	FALSE		CUL4B	0.0657969	0.0647002	0.0620388	0.061135	0.0783799	0.069619	0.0641786	0.0697113
P25490	FALSE		YY1	0.0607801	0.0711813	0.0605548	0.0359738	0.0620263	0.0688363	0.0641721	0.0556121
Q92538	FALSE		GBF1	0.0654422	0.0643379	0.0621513	0.0462366	0.0711751	0.0666895	0.0639771	0.0613671
P49006	FALSE		MARCKSL1	0.0630426	0.0650526	0.0636607	0.0853197	0.0701914	0.0831923	0.0639186	0.0795678
O75475	FALSE		PSIP1	0.0599866	0.0653518	0.0661643	0.0453784	0.065997	0.0702571	0.0638343	0.0605442
P49903	FALSE		SEPHS1	0.0685719	0.0578083	0.0650097	0.0771779	0.0637651	0.0752713	0.0637966	0.0720714
O75717	FALSE		WDHD1	0.0687253	0.0610713	0.0612688	0.0546242	0.0662436	0.0621319	0.0636885	0.0609999
Q15750	FALSE		TAB1	0.0533248	0.0689693	0.0685115	0.101044	0.0530154	0.0400401	0.0636019	0.0646997
P42285	FALSE		MTREX	0.0592781	0.063825	0.0671742	0.0501149	0.0695835	0.0720033	0.0634258	0.0639006
O43681	FALSE		GET3	0.0600252	0.0653709	0.0641926	0.0610404	0.0609638	0.0549735	0.0631962	0.0589925
Q9NR50	FALSE		EIF2B3	0.0716694	0.0606688	0.056919	0.0510353	0.0687782	0.0612991	0.0630857	0.0603709
Q8WXX5	FALSE		DNAJC9	0.0699575	0.0591949	0.0598529	0.064045	0.0679843	0.0598774	0.0630018	0.0639689
P26196	FALSE		DDX6	0.0657396	0.0692339	0.0537842	0.0317955	0.0732246	0.0767176	0.0629192	0.0605792
Q00613	FALSE		HSF1	0.058396	0.0482916	0.0815681	0.0413327	0.0327327	0.0337649	0.0627519	0.0359435
Q99447	FALSE		PCYT2	0.0631895	0.063432	0.0613118	0.0578712	0.0627893	0.061847	0.0626444	0.0608358
O14936	FALSE		CASK	0.0571175	0.0488768	0.0818893	0.0780597	0.0550579	0.0612756	0.0626279	0.0647978
P55010	FALSE		EIF5	0.0698071	0.0663628	0.0511201	0.0489006	0.0574126	0.0549817	0.06243	0.053765
P41208	FALSE		CETN2	0.0658724	0.0639084	0.0568984	0.075514	0.0529848	0.0609828	0.0622264	0.0631606
P62266	FALSE		RPS23	0.0697241	0.073551	0.0433814	0.04788	0.065848	0.073655	0.0622188	0.062461
P55199	FALSE		ELL	0.0666473	0.0625447	0.0574059	0.070226	0.0630125	0.062911	0.0621993	0.0653832
Q14738	FALSE		PPP2R5D	0.0640625	0.0642107	0.0579833	0.0785536	0.0624428	0.0681436	0.0620855	0.0697133
Q13613	FALSE		MTMR1	0.0692864	0.0739407	0.0429351	0.169865	0.0419342	0.0242565	0.0620541	0.0786851
Q9H3K6	FALSE		BOLA2	0.0739054	0.0651633	0.0467927	0.042886	0.0767091	0.0897128	0.0619538	0.0697693
Q13895	FALSE		BYSL	0.0588751	0.058151	0.0688164	0.0564587	0.0436874	0.0494624	0.0619475	0.0498695
Q96D71	FALSE		REPS1	0.0666883	0.0658494	0.0515993	0.0638183	0.0737332	0.0695787	0.061379	0.0690434
Q9BUI4	FALSE		POLR3C	0.052781	0.0603888	0.0707221	0.0399771	0.070175	0.0574172	0.0612973	0.0558564
Q9H3S7	FALSE		PTPN23	0.06334	0.0573525	0.0626933	0.04618	0.0745011	0.0778734	0.0611286	0.0661848
Q86XI2	FALSE		NCAPG2	0.0537511	0.0500463	0.0794197	0.0666709	0.0411224	0.0335087	0.0610724	0.0471007
Q9Y312	FALSE		AAR2	0.0586691	0.0640591	0.0604304	0.0469912	0.0433527	0.0420474	0.0610529	0.0441304
P84098	FALSE		RPL19	0.0658357	0.0693353	0.0477641	0.0598913	0.0654426	0.0754604	0.0609784	0.0669314
P14866	FALSE		HNRNPL	0.0572897	0.0583731	0.066718	0.0384626	0.0714935	0.067965	0.0607936	0.059307
P52597	FALSE		HNRNPF	0.0672017	0.0583765	0.0560135	0.0437671	0.0735168	0.0702563	0.0605305	0.0625134
P33176	FALSE		KIF5B	0.0602829	0.0633854	0.0579014	0.056944	0.0735748	0.0717512	0.0605233	0.0674233
P38159	FALSE		RBMX	0.0615037	0.0573039	0.0626913	0.05878	0.0484819	0.0533955	0.0604996	0.0535525
Q96P16	FALSE		RPRD1A	0.0577942	0.0534783	0.0699165	0.0491514	0.0383101	0.0446589	0.0603964	0.0440401
Q9P2K3	FALSE		RCOR3	0.0666366	0.0632538	0.0511107	0.0487407	0.0776263	0.0693567	0.0603337	0.0652412
P36957	FALSE		DLST	0.051516	0.0570196	0.0721644	0.0673878	0.0504206	0.0588551	0.0602333	0.0588878
Q9NTZ6	FALSE		RBM12	0.0625886	0.058464	0.0595135	0.0480375	0.0746849	0.0716836	0.0601887	0.064802
P16333	FALSE		NCK1	0.0528926	0.060856	0.0666137	0.0336621	0.0326975	0.0352477	0.0601208	0.0338691
P50552	FALSE		VASP	0.0680078	0.0698833	0.0423517	0.0569449	0.0709343	0.0763366	0.0600809	0.0680719
Q9NX62	FALSE	TRANSMEM 13..33; /note="Helical"; /evidence="ECO:0000255"	BPNT2	0.0474471	0.0493044	0.0834547	0.0862589	0.0441815	0.052156	0.0600687	0.0608655
O00148	FALSE		DDX39A	0.054307	0.058004	0.0677206	0.0600596	0.0676276	0.0646897	0.0600105	0.0641256
Q7KZ85	FALSE		SUPT6H	0.0552547	0.0663387	0.058243	0.0428616	0.0558307	0.0504338	0.0599455	0.0497087
P62910	FALSE		RPL32	0.0698768	0.0644995	0.0452859	0.0483681	0.0647261	0.0652942	0.0598874	0.0594628
Q9BPX5	FALSE		ARPC5L	0.0628056	0.0504995	0.066123	0.0675246	0.0789934	0.0762939	0.0598094	0.0742706
P08708	FALSE		RPS17	0.0627587	0.0639255	0.0527334	0.0455368	0.0760298	0.0809138	0.0598059	0.0674935
P61313	FALSE		RPL15	0.0687279	0.0624981	0.0480955	0.0533345	0.0647117	0.0627393	0.0597738	0.0602618
Q8WVC0	FALSE		LEO1	0.0627507	0.0582455	0.0582884	0.0668872	0.0594004	0.0479831	0.0597615	0.0580902
Q9UMX0	FALSE		UBQLN1	0.0657237	0.0588685	0.0545864	0.0354541	0.0655726	0.0731152	0.0597262	0.0580473
Q14141	FALSE		SEPTIN6	0.0655642	0.0659482	0.0475741	0.0456776	0.0672788	0.0609082	0.0596955	0.0579548
O43670	FALSE		ZNF207	0.0766731	0.0559043	0.0463209	0.0234377	0.0807347	0.0773422	0.0596328	0.0605049
P16402	FALSE		H1-3	0.0556574	0.0619065	0.0610225	0.0429019	0.0543644	0.066543	0.0595288	0.0546031
P14854	FALSE		COX6B1	0.0605503	0.0557961	0.0620313	0.0464816	0.0651467	0.061855	0.0594592	0.0578278
P62854	FALSE		RPS26	0.0738317	0.0623201	0.0421186	0.0549473	0.0614132	0.0502403	0.0594235	0.0555336
P26440	FALSE		IVD	0.049853	0.0565714	0.0715565	0.0649691	0.0444631	0.05027	0.0593269	0.0532341
P60673	FALSE		PFN3	0.0760754	0.0624867	0.0394166	0.0420946	0.126143	0.0996707	0.0593262	0.0893028
O00151	FALSE		PDLIM1	0.0693269	0.0594078	0.0490006	0.0425646	0.0721132	0.0708953	0.0592451	0.0618577
P33993	FALSE		MCM7	0.0608321	0.059047	0.0575179	0.0453406	0.0687904	0.0616798	0.0591323	0.0586036
P07919	FALSE		UQCRH	0.0501926	0.0691819	0.0579846	0.0780143	0.0397314	0.0475121	0.0591197	0.0550859
Q13017	FALSE		ARHGAP5	0.0676734	0.0613597	0.048317	0.0411463	0.0644467	0.0571921	0.0591167	0.0542617
Q8IWV8	FALSE		UBR2	0.0618716	0.062376	0.052812	0.0464801	0.0775413	0.0591614	0.0590198	0.061061
A6NHR9	FALSE		SMCHD1	0.0585771	0.0600291	0.0582786	0.059002	0.0713473	0.0610498	0.0589616	0.0637997
Q9UIJ7	FALSE		AK3	0.0509261	0.0551496	0.0706788	0.0774147	0.0554847	0.0597036	0.0589182	0.064201
O95456	FALSE		PSMG1	0.0646322	0.0559242	0.0559403	0.0561395	0.0742654	0.0695135	0.0588322	0.0666395
P35754	FALSE		GLRX	0.0544406	0.0591805	0.062826	0.0508714	0.0660532	0.0655025	0.0588157	0.060809
O95983	FALSE		MBD3	0.063064	0.0634082	0.0495642	0.0599613	0.0741346	0.064299	0.0586788	0.0661316
O95486	FALSE		SEC24A	0.0586895	0.0615438	0.0552339	0.0583159	0.0650719	0.0632811	0.0584891	0.062223
Q07817	FALSE	TRANSMEM 210..226; /note="Helical"; /evidence="ECO:0000255"	BCL2L1	0.060731	0.0596494	0.054798	0.0377968	0.072657	0.0726295	0.0583928	0.0610278
Q8IUF8	FALSE		RIOX2	0.0498324	0.0587511	0.0661896	0.055674	0.0516973	0.0580188	0.0582577	0.05513
P08579	FALSE		SNRPB2	0.0559131	0.0542772	0.0645508	0.054036	0.0958914	0.0872492	0.058247	0.0790589
P30533	TRUE		LRPAP1	0.0546532	0.0522957	0.0677396	0.0875998	0.0548766	0.064672	0.0582295	0.0690495
Q02750	FALSE		MAP2K1	0.054578	0.0648914	0.0551153	0.0526238	0.069401	0.0810695	0.0581949	0.0676981
Q96B36	FALSE		AKT1S1	0.0620527	0.0604819	0.0519313	0.0419672	0.0775238	0.0704573	0.0581553	0.0633161
Q16777	FALSE		H2AC20	0.0526067	0.0428296	0.0787239	0.0469314	0.0219791	0.0329188	0.0580534	0.0339431
Q96QR8	FALSE		PURB	0.0536195	0.068502	0.0520358	0.080553	0.0537332	0.071013	0.0580524	0.0684331
Q9NTN9	TRUE	TRANSMEM 676..696; /note="Helical"; /evidence="ECO:0000255"	SEMA4G	0.0598418	0.0516728	0.0620148	0.103179	0.0413326	0.0494163	0.0578431	0.0646425
Q9NRV9	FALSE		HEBP1	0.0585935	0.0514308	0.063089	0.0560803	0.050084	0.0536831	0.0577045	0.0532825
Q13951	FALSE		CBFB	0.0537124	0.0532017	0.0660494	0.0853414	0.0465753	0.0502542	0.0576545	0.0607236
P78310	TRUE	TRANSMEM 238..258; /note="Helical"; /evidence="ECO:0000255"	CXADR	0.0715049	0.0450132	0.0561762	0.0864474	0.048914	0.0786451	0.0575648	0.0713355
P16989	FALSE		YBX3	0.0559559	0.06473	0.0519986	0.0633474	0.0671501	0.0566725	0.0575615	0.06239
Q9UI12	FALSE		ATP6V1H	0.0627293	0.0589343	0.0502408	0.0425154	0.0558829	0.0479304	0.0573015	0.0487762
Q00688	FALSE		FKBP3	0.0639011	0.0564211	0.0514885	0.0474229	0.0731234	0.0773282	0.0572702	0.0659582
P52655	FALSE		GTF2A1	0.0599992	0.0498859	0.061864	0.0942292	0.0452229	0.0343233	0.0572497	0.0579251
Q5VYK3	FALSE		ECPAS	0.0562404	0.0583146	0.057126	0.0523378	0.0575451	0.0569962	0.057227	0.0556264
P41091	FALSE		EIF2S3	0.0626224	0.0599185	0.04889	0.0358661	0.0693671	0.064414	0.0571436	0.0565491
P13861	FALSE		PRKAR2A	0.057524	0.0627894	0.0504362	0.0514587	0.0597771	0.057987	0.0569165	0.0564076
P84103	FALSE		SRSF3	0.058146	0.0612099	0.0510521	0.0456118	0.0512207	0.0493451	0.0568026	0.0487259
P40818	FALSE		USP8	0.0530836	0.0637998	0.052503	0.0583547	0.0570436	0.0586732	0.0564621	0.0580238
Q9NPD3	FALSE		EXOSC4	0.052564	0.0569285	0.0596037	0.0529157	0.0523116	0.0514555	0.0563654	0.0522276
Q9H074	FALSE		PAIP1	0.062659	0.053977	0.0523176	0.0461018	0.0618195	0.0633565	0.0563178	0.0570926
P54577	FALSE		YARS1	0.0576132	0.0619764	0.0491432	0.0416925	0.0769648	0.0752554	0.0562443	0.0646376
Q9Y6W3	FALSE		CAPN7	0.0496186	0.0608938	0.0571557	0.0548832	0.0500222	0.0520981	0.0558893	0.0523345
Q8TD19	FALSE		NEK9	0.0551176	0.0493165	0.0631809	0.0461506	0.0536273	0.0607054	0.0558717	0.0534944
O60341	FALSE		KDM1A	0.0565841	0.0563022	0.0542508	0.0495449	0.066253	0.0599833	0.0557124	0.0585937
Q15149	FALSE		PLEC	0.0541273	0.0550806	0.0577305	0.0567648	0.0553415	0.0575676	0.0556461	0.056558
P61978	FALSE		HNRNPK	0.0632419	0.055651	0.0478273	0.0329886	0.0772298	0.0733198	0.0555734	0.0611794
O60610	FALSE		DIAPH1	0.0545166	0.0535227	0.0584589	0.04937	0.0549025	0.0562515	0.0554994	0.053508
P05161	FALSE		ISG15	0.060009	0.0571606	0.0492722	0.0569921	0.0693772	0.0621075	0.0554806	0.0628256
Q9H9A5	FALSE		CNOT10	0.0382907	0.0630198	0.0651056	0.191971	0.0369199	0.0659582	0.055472	0.0982831
Q9NRF9	FALSE		POLE3	0.0550161	0.0594017	0.0519446	0.0465222	0.0562286	0.0536007	0.0554541	0.0521172
P06493	FALSE		CDK1	0.057035	0.0553076	0.053771	0.0514227	0.0657838	0.0642878	0.0553712	0.0604981
Q9BQ61	FALSE		TRIR	0.0682747	0.054977	0.0425952	0.0660828	0.0645189	0.0598573	0.0552823	0.0634863
Q9UQ13	FALSE		SHOC2	0.047479	0.0576849	0.060239	0.0657743	0.0493383	0.0428286	0.0551343	0.0526471
O14787	FALSE		TNPO2	0.0604342	0.0561253	0.0487096	0.0546962	0.0708179	0.0594804	0.0550897	0.0616649
Q8IWX8	FALSE		CHERP	0.0560362	0.0551654	0.0538444	0.0402831	0.0645376	0.0640887	0.0550153	0.0563031
P19404	FALSE		NDUFV2	0.05039	0.0544326	0.0601861	0.0575999	0.0521371	0.0586246	0.0550029	0.0561205
P63172	FALSE		DYNLT1	0.0617765	0.0551228	0.0477952	0.0484671	0.0584145	0.0557697	0.0548982	0.0542171
Q92888	FALSE		ARHGEF1	0.0591952	0.0548018	0.0505402	0.0371311	0.0520871	0.0491642	0.0548457	0.0461275
Q9NUQ6	FALSE		SPATS2L	0.0571059	0.0585536	0.0486743	0.0572003	0.0531775	0.0478538	0.054778	0.0527439
Q86X83	FALSE		COMMD2	0.0504444	0.055415	0.0582994	0.0658048	0.0917785	0.0850842	0.0547196	0.0808892
Q14651	FALSE		PLS1	0.0611387	0.0556442	0.0469961	0.0518668	0.0563259	0.0550021	0.054593	0.0543983
P39060	TRUE		COL18A1	0.0434499	0.0524782	0.0674394	0.0160882	0.0177352	0.0177673	0.0544558	0.0171969
Q7Z4S6	FALSE		KIF21A	0.0591269	0.0551264	0.0490965	0.0465716	0.0632336	0.0617672	0.0544499	0.0571908
Q2TAY7	FALSE		SMU1	0.0544701	0.0488049	0.0599476	0.0532914	0.0573685	0.0565829	0.0544075	0.0557476
Q9H6R4	FALSE		NOL6	0.047048	0.0484771	0.0675217	0.107857	0.0350603	0.0447298	0.0543489	0.0625492
Q9H3P7	FALSE		ACBD3	0.0549278	0.0476655	0.0602631	0.06669	0.0718345	0.0696121	0.0542854	0.0693788
Q9BY43	FALSE		CHMP4A	0.0573253	0.049428	0.0560405	0.0518309	0.0543904	0.0593462	0.0542646	0.0551892
Q9NYV4	FALSE		CDK12	0.0522953	0.057942	0.0525203	0.041544	0.0638722	0.0635472	0.0542525	0.0563211
Q9UIV1	FALSE		CNOT7	0.0486939	0.0628848	0.0509909	0.102034	0.047547	0.0491006	0.0541899	0.0662273
Q8N4J0	FALSE		CARNMT1	0.0630003	0.0470935	0.0518962	0.0861603	0.0583097	0.0531133	0.0539967	0.0658611
P51812	FALSE		RPS6KA3	0.0599711	0.0568206	0.0445464	0.0331549	0.0691441	0.0645519	0.0537794	0.055617
Q15041	FALSE	TRANSMEM 42..62; /note="Helical"; /evidence="ECO:0000255"; TRANSMEM 66..86; /note="Helical"; /evidence="ECO:0000255"; TRANSMEM 134..175; /note="Helical"; /evidence="ECO:0000255"	ARL6IP1	0.0388613	0.0426883	0.0795948	0.0512862	0.0520602	0.0323029	0.0537148	0.0452164
Q14145	FALSE		KEAP1	0.0525636	0.0494762	0.0587122	0.0548599	0.0759367	0.0593036	0.053584	0.0633667
Q9UBQ5	FALSE		EIF3K	0.0488001	0.0585144	0.0534236	0.0387321	0.0461735	0.0529946	0.0535794	0.0459667
Q9NR30	FALSE		DDX21	0.0457223	0.0475757	0.0673995	0.0891565	0.035078	0.0349453	0.0535658	0.0530599
P27694	FALSE		RPA1	0.0561705	0.0554898	0.0489458	0.0472527	0.0610372	0.0626853	0.0535354	0.0569917
Q7L2J0	FALSE		MEPCE	0.0487742	0.0514394	0.0601237	0.064018	0.0471622	0.0462261	0.0534457	0.0524688
O95602	FALSE		POLR1A	0.052844	0.0516741	0.0557789	0.0576935	0.0508221	0.0485462	0.0534323	0.0523539
Q13177	FALSE		PAK2	0.0589002	0.0592338	0.0418598	0.0279526	0.0655886	0.0648712	0.0533313	0.0528042
Q9UNH7	FALSE		SNX6	0.0556602	0.0558613	0.0480756	0.0514848	0.0602657	0.0619473	0.053199	0.0578993
O94979	FALSE		SEC31A	0.0520908	0.0560406	0.0513759	0.0410198	0.0656529	0.0635672	0.0531691	0.0567466
P15529	TRUE	TRANSMEM 344..366; /note="Helical"; /evidence="ECO:0000255"	CD46	0.0491086	0.048717	0.0612406	0.103674	0.0572195	0.0608701	0.0530221	0.0739212
Q9NSY1	FALSE		BMP2K	0.0369455	0.0587496	0.0632542	0.067815	0.0561369	0.0423045	0.0529831	0.0554188
P14923	FALSE		JUP	0.0649721	0.0364088	0.057528	0.0457303	0.0305715	0.0526434	0.0529696	0.0429817
Q6IQ49	FALSE		SDE2	0.0507698	0.062937	0.0450518	0.0210665	0.0719456	0.0741235	0.0529196	0.0557119
Q06265	FALSE		EXOSC9	0.0520355	0.0570873	0.049557	0.0882515	0.0386958	0.0362463	0.0528933	0.0543979
Q15021	FALSE		NCAPD2	0.05787	0.0541131	0.0466575	0.0419907	0.0503787	0.0482774	0.0528802	0.0468823
Q9NYB0	FALSE		TERF2IP	0.0468591	0.0483695	0.0631741	0.059361	0.0495007	0.0526173	0.0528009	0.0538263
Q9BTA9	FALSE		WAC	0.0551695	0.0555766	0.0474869	0.0589243	0.0547092	0.0547492	0.0527443	0.0561276
Q96FX7	FALSE		TRMT61A	0.0510175	0.0504157	0.0558146	0.107451	0.0277869	0.0333839	0.0524159	0.0562072
Q9Y4E8	FALSE		USP15	0.0522508	0.0521441	0.0528042	0.0609701	0.0638875	0.0666275	0.0523997	0.0638284
Q04637	FALSE		EIF4G1	0.0579258	0.0576186	0.041349	0.0394416	0.0623569	0.0596626	0.0522978	0.0538204
O15294	FALSE		OGT	0.0562593	0.0514311	0.0491623	0.0529611	0.0454611	0.0469867	0.0522842	0.0484696
Q13011	FALSE		ECH1	0.0462156	0.0461513	0.0643493	0.088967	0.0498617	0.0555905	0.0522387	0.0648064
Q9BV40	FALSE	TRANSMEM 76..96; /note="Helical; Anchor for type IV membrane protein"; /evidence="ECO:0000255"	VAMP8	0.0553306	0.046397	0.0548335	0.0632948	0.0462432	0.0448082	0.0521871	0.0514487
Q9BV38	FALSE		WDR18	0.0532334	0.04459	0.058468	0.051286	0.0562091	0.0526836	0.0520972	0.0533929
O14841	FALSE		OPLAH	0.0587241	0.0485145	0.0486822	0.0444809	0.0637507	0.0533742	0.0519736	0.0538686
Q9H000	FALSE		MKRN2	0.0528464	0.053209	0.0497894	0.044398	0.0444376	0.0411948	0.0519483	0.0433435
Q7L576	FALSE		CYFIP1	0.0543992	0.0557862	0.0454578	0.0328734	0.0497678	0.0449541	0.0518811	0.0425318
Q9BPX3	FALSE		NCAPG	0.0558714	0.0507628	0.0486037	0.0604895	0.0510806	0.0501051	0.051746	0.0538917
O75348	FALSE		ATP6V1G1	0.0601346	0.0519459	0.0430606	0.0403711	0.0567317	0.0617497	0.0517137	0.0529508
P51572	FALSE	TRANSMEM 7..27; /note="Helical"; /evidence="ECO:0000255"; TRANSMEM 44..64; /note="Helical"; /evidence="ECO:0000255"; TRANSMEM 103..123; /note="Helical"; /evidence="ECO:0000255"	BCAP31	0.0462453	0.0494751	0.0594071	0.0502045	0.0460111	0.048957	0.0517092	0.0483909
Q15022	FALSE		SUZ12	0.0522089	0.0539574	0.0488097	0.0617039	0.0531286	0.064137	0.0516587	0.0596565
Q9UPN3	FALSE		MACF1	0.0537875	0.0472376	0.0538598	0.0555433	0.0479441	0.0433218	0.0516283	0.0489364
Q9BXJ9	FALSE		NAA15	0.0522959	0.0563002	0.0461085	0.0393926	0.0566549	0.0527826	0.0515682	0.04961
Q96JC9	FALSE		EAF1	0.0489689	0.0539721	0.0509208	0.0340442	0.0485494	0.0507029	0.0512872	0.0444322
P46778	FALSE		RPL21	0.0576565	0.0533165	0.0428873	0.0454158	0.0527188	0.0559553	0.0512868	0.0513633
Q9Y4X5	FALSE		ARIH1	0.0535192	0.0511915	0.0482764	0.0564096	0.0425136	0.0381126	0.0509957	0.0456786
Q9UBW8	FALSE		COPS7A	0.0467102	0.0538684	0.0523758	0.0325034	0.0397876	0.0509286	0.0509848	0.0410732
Q9UBQ7	FALSE		GRHPR	0.0491774	0.0495181	0.0540898	0.0593441	0.0662954	0.0559013	0.0509284	0.0605136
P62750	FALSE		RPL23A	0.057747	0.0577588	0.0367679	0.042121	0.0536727	0.0588628	0.0507579	0.0515522
Q00839	FALSE		HNRNPU	0.0502331	0.0498346	0.0521704	0.0606975	0.0527947	0.0522129	0.050746	0.055235
Q15424	FALSE		SAFB	0.0478316	0.0489598	0.0550836	0.050597	0.0420959	0.0434781	0.050625	0.0453903
Q9NZZ3	FALSE		CHMP5	0.0593917	0.0503743	0.0418468	0.0405227	0.0480968	0.0515231	0.0505376	0.0467142
P15170	FALSE		GSPT1	0.056869	0.0560401	0.0386229	0.0308449	0.0668865	0.0637589	0.0505107	0.0538301
P16401	FALSE		H1-5	0.0441822	0.0459728	0.0613751	0.0415735	0.0238328	0.0311941	0.05051	0.0322002
O95232	FALSE		LUC7L3	0.0551152	0.0536986	0.0424228	0.0288195	0.0549288	0.0523618	0.0504122	0.04537
Q16822	FALSE		PCK2	0.0454643	0.0491583	0.0565338	0.0659459	0.0384802	0.0402895	0.0503855	0.0482385
Q86SF2	FALSE	TRANSMEM 7..29; /note="Helical; Signal-anchor for type II membrane protein"; /evidence="ECO:0000255"	GALNT7	0.0461018	0.0428187	0.0603176	0.0327966	0.0169852	0.0176363	0.049746	0.0224727
P84243	FALSE		H3-3A	0.0419893	0.0517488	0.0554495	0.0659696	0.0456528	0.0500587	0.0497292	0.0538937
Q2TAL8	FALSE		QRICH1	0.0495944	0.0456405	0.05392	0.077656	0.0593802	0.0589162	0.0497183	0.0653175
O14686	FALSE		KMT2D	0.0590057	0.027789	0.062058	0.0597994	0.0275322	0.0421721	0.0496176	0.0431679
Q14139	FALSE		UBE4A	0.0566591	0.0419607	0.0499723	0.0715664	0.0498934	0.0467719	0.0495307	0.0560772
P46776	FALSE		RPL27A	0.0563198	0.0543228	0.0376281	0.0408549	0.0615953	0.0433742	0.0494236	0.0486081
P00492	FALSE		HPRT1	0.0507906	0.0510326	0.0462779	0.0512534	0.0558055	0.0503954	0.049367	0.0524848
Q6P2Q9	FALSE		PRPF8	0.0499139	0.0483419	0.0497673	0.0550632	0.0503661	0.0481874	0.0493411	0.0512056
Q08211	FALSE		DHX9	0.0470346	0.0461561	0.0541465	0.0530261	0.0514399	0.0501062	0.0491124	0.0515241
Q8N1G4	FALSE		LRRC47	0.0441578	0.0538761	0.0489038	0.049233	0.045392	0.0414535	0.0489792	0.0453595
P51692	FALSE		STAT5B	0.0652509	0.0409816	0.0401659	0.0517593	0.0549855	0.064601	0.0487995	0.0571153
P51114	FALSE		FXR1	0.0527014	0.0529693	0.0405942	0.0410102	0.054077	0.0586811	0.048755	0.0512561
Q1KMD3	FALSE		HNRNPUL2	0.0473937	0.0467473	0.0519151	0.052636	0.0416857	0.0369205	0.0486854	0.0437474
Q4G0J3	FALSE		LARP7	0.0384147	0.0488103	0.0585071	0.0341251	0.0358959	0.061174	0.0485774	0.0437317
Q9BXP5	FALSE		SRRT	0.0484471	0.0515509	0.0457208	0.0422381	0.0518104	0.050415	0.0485729	0.0481545
P07355	FALSE		ANXA2	0.0512682	0.0550044	0.0390781	0.0445115	0.0455305	0.0581638	0.0484502	0.0494019
Q5JTJ3	FALSE		COA6	0.0403734	0.0432128	0.0616423	0.0565593	0.0419828	0.0420947	0.0484095	0.046879
P46459	FALSE		NSF	0.0527433	0.0493019	0.0429776	0.0346666	0.0536842	0.0545472	0.0483409	0.0476327
P04792	FALSE		HSPB1	0.0571284	0.0504168	0.0372567	0.0304528	0.0595126	0.0634018	0.0482673	0.0511224
Q00169	FALSE		PITPNA	0.0511911	0.0465084	0.0470456	0.0392178	0.0577818	0.0566257	0.0482484	0.0512084
Q99733	FALSE		NAP1L4	0.0515034	0.0521725	0.0409478	0.0392249	0.052654	0.0493627	0.0482079	0.0470806
P37802	FALSE		TAGLN2	0.055646	0.0463812	0.0425558	0.0279784	0.0605956	0.058604	0.0481943	0.0490594
Q9BRP8	FALSE		PYM1	0.059837	0.0495911	0.035063	0.0240931	0.0664784	0.0681486	0.0481637	0.0529067
Q13439	FALSE		GOLGA4	0.0449701	0.0462832	0.0520476	0.0548115	0.0500155	0.0515431	0.047767	0.0521234
Q9BZZ5	FALSE		API5	0.0504401	0.0487743	0.0438429	0.0239989	0.0605315	0.0611645	0.0476858	0.048565
Q15233	FALSE		NONO	0.0465165	0.0455986	0.0509067	0.0283078	0.0575156	0.0581554	0.047674	0.0479929
Q14232	FALSE		EIF2B1	0.0539994	0.0459056	0.0430849	0.0503885	0.0515918	0.0400523	0.0476633	0.0473442
P51003	FALSE		PAPOLA	0.0492603	0.049297	0.044289	0.0411279	0.0618128	0.0477565	0.0476155	0.0502324
Q9H944	FALSE		MED20	0.04546	0.0485392	0.0482385	0.0843048	0.0528205	0.052048	0.0474126	0.0630578
Q15717	FALSE		ELAVL1	0.0479417	0.0415667	0.0524249	0.0356084	0.0488557	0.0543494	0.0473111	0.0462711
P48147	FALSE		PREP	0.0473749	0.0476111	0.0462705	0.048061	0.0475792	0.0552602	0.0470855	0.0503001
Q8WW12	FALSE		PCNP	0.0593241	0.0481698	0.0336967	0.0141623	0.066852	0.0678014	0.0470635	0.0496052
P62841	FALSE		RPS15	0.0537826	0.0548905	0.0321976	0.0337395	0.0537271	0.059275	0.0469569	0.0489139
Q96HE7	TRUE		ERO1A	0.0430494	0.0455952	0.0520588	0.0494961	0.0396602	0.042312	0.0469011	0.0438228
Q96EK9	FALSE		KTI12	0.0317545	0.054452	0.0538779	0.0492948	0.0401533	0.0621802	0.0466948	0.0505428
P50454	TRUE		SERPINH1	0.0452245	0.0457719	0.0484152	0.0214306	0.0426235	0.0419154	0.0464705	0.0353232
Q15417	FALSE		CNN3	0.0522527	0.04792	0.0392366	0.0249979	0.0600059	0.0663041	0.0464698	0.050436
Q8WWM7	FALSE		ATXN2L	0.0449799	0.0465687	0.0477922	0.0372256	0.0481346	0.0421408	0.0464469	0.0425003
P43487	FALSE		RANBP1	0.0548588	0.0491912	0.0350878	0.0235881	0.0581523	0.0560159	0.0463793	0.0459188
Q99856	FALSE		ARID3A	0.0449154	0.0498739	0.0442914	0.0374394	0.0571977	0.0529972	0.0463602	0.0492114
Q9GZZ1	FALSE		NAA50	0.0457383	0.0486657	0.0440695	0.028375	0.0550473	0.0495377	0.0461578	0.04432
Q9Y2H0	FALSE		DLGAP4	0.0459257	0.0450189	0.0472663	0.0472605	0.0419357	0.0485899	0.0460703	0.0459287
Q86U44	FALSE		METTL3	0.0495238	0.0412572	0.0474259	0.0338151	0.0680784	0.064746	0.046069	0.0555465
O75380	FALSE		NDUFS6	0.0388044	0.0413128	0.0578145	0.0292505	0.021507	0.0267692	0.0459772	0.0258422
P40855	FALSE		PEX19	0.0463036	0.0430022	0.0484176	0.0375141	0.04978	0.0612239	0.0459078	0.049506
P00568	FALSE		AK1	0.0431569	0.0487786	0.0454507	0.0666674	0.0326668	0.0309865	0.0457954	0.0434402
Q8N3U4	FALSE		STAG2	0.0455639	0.0453111	0.0463684	0.0431325	0.0439556	0.0390145	0.0457478	0.0420342
Q9HC36	FALSE		MRM3	0.0443911	0.0321669	0.060538	0.120866	0.0557005	0.0594519	0.0456987	0.078673
Q71DI3	FALSE		H3C15	0.0375633	0.0405233	0.0585089	0.0496754	0.0309214	0.0406797	0.0455318	0.0404255
O75376	FALSE		NCOR1	0.0447746	0.0424133	0.0487705	0.0578858	0.0323217	0.0363472	0.0453195	0.0421849
Q9UMR2	FALSE		DDX19B	0.0364896	0.045888	0.0533003	0.068552	0.0382441	0.0548198	0.045226	0.053872
P55327	FALSE		TPD52	0.0482259	0.046874	0.0399669	0.0228288	0.0668739	0.0694302	0.0450222	0.0530443
Q06787	FALSE		FMR1	0.0426348	0.0445622	0.0476581	0.0409971	0.0415383	0.0438632	0.0449517	0.0421329
Q9P265	FALSE		DIP2B	0.0481678	0.0440749	0.0425487	0.0458792	0.0495767	0.0466859	0.0449305	0.0473806
O00418	FALSE		EEF2K	0.0471787	0.0466116	0.0409059	0.0299553	0.0361181	0.0251255	0.0448987	0.0303996
Q14493	FALSE		SLBP	0.0506422	0.047134	0.0366904	0.022906	0.0511578	0.0467211	0.0448222	0.0402616
Q92600	FALSE		CNOT9	0.0426813	0.0442469	0.047254	0.05895	0.0382376	0.0386649	0.0447274	0.0452842
P11586	FALSE		MTHFD1	0.0464955	0.0457854	0.0418119	0.0336929	0.0532656	0.0531023	0.0446976	0.046687
P55036	FALSE		PSMD4	0.0440291	0.0465371	0.0433639	0.0272472	0.0542635	0.0526169	0.0446434	0.0447092
Q9UKF6	FALSE		CPSF3	0.0404857	0.0457811	0.0476162	0.0492337	0.0404979	0.0381222	0.0446276	0.0426179
P16220	FALSE		CREB1	0.0441868	0.0468235	0.0428518	0.0361749	0.0467028	0.0405976	0.0446207	0.0411584
P63000	FALSE		RAC1	0.0343152	0.0507797	0.0486158	0.0405999	0.0487218	0.0417692	0.0445702	0.043697
P05198	FALSE		EIF2S1	0.0459151	0.0477795	0.0399246	0.0352743	0.0590365	0.0538834	0.0445397	0.049398
Q9BXV9	FALSE		GON7	0.0378811	0.0432697	0.0523931	0.0584691	0.0473074	0.0388373	0.0445147	0.0482046
Q8WWY3	FALSE		PRPF31	0.0454708	0.0428837	0.0450515	0.0458259	0.0443589	0.0438597	0.0444687	0.0446815
Q9Y224	FALSE		RTRAF	0.0473042	0.0433107	0.0427102	0.0294619	0.052859	0.0532409	0.0444417	0.0451873
Q9UKD2	FALSE		MRTO4	0.0461612	0.0389141	0.0479108	0.0460237	0.0352577	0.033319	0.0443287	0.0382001
P51946	FALSE		CCNH	0.0472139	0.0461717	0.0390885	0.0442194	0.0583989	0.0691362	0.044158	0.0572515
Q06330	FALSE		RBPJ	0.0441853	0.0378007	0.050484	0.0458359	0.02891	0.0323391	0.0441567	0.035695
P05091	FALSE		ALDH2	0.039601	0.0417097	0.051146	0.0590962	0.0409228	0.0424558	0.0441522	0.0474916
Q9HAN9	FALSE		NMNAT1	0.0390615	0.0419301	0.0513676	0.0652506	0.0351324	0.0434142	0.0441197	0.0479324
Q9UBB4	FALSE		ATXN10	0.0480008	0.0444123	0.0399058	0.0358091	0.0469526	0.0463582	0.0441063	0.04304
Q15648	FALSE		MED1	0.043295	0.0474055	0.0415157	0.0573705	0.0447143	0.0455583	0.0440721	0.0492144
O43143	FALSE		DHX15	0.0457547	0.043019	0.043047	0.0365128	0.0458014	0.0439642	0.0439402	0.0420928
Q96II8	FALSE		LRCH3	0.0502796	0.0459258	0.0353781	0.0411349	0.0462512	0.0497618	0.0438611	0.045716
Q9NPD8	FALSE		UBE2T	0.0451128	0.0430098	0.0434451	0.0246325	0.0486456	0.0525196	0.0438559	0.0419326
O00429	FALSE		DNM1L	0.0440088	0.0470057	0.0401887	0.0383456	0.0522017	0.0569644	0.0437344	0.0491706
Q9BUJ2	FALSE		HNRNPUL1	0.0416973	0.0445363	0.0446963	0.0305188	0.0450224	0.0447112	0.0436433	0.0400842
P38570	TRUE	TRANSMEM 1125..1147; /note="Helical"; /evidence="ECO:0000255"	ITGAE	0.0521611	0.0281969	0.0502067	0.0867496	0.0546691	0.0446093	0.0435216	0.0620093
Q9UJA5	FALSE		TRMT6	0.0380789	0.051105	0.0413488	0.040673	0.0442092	0.0516301	0.0435109	0.0455041
Q96SB4	FALSE		SRPK1	0.0434881	0.043583	0.0431917	0.0355672	0.0624	0.0516152	0.0434209	0.0498608
Q9BQ52	FALSE		ELAC2	0.0448775	0.0470533	0.038261	0.0492006	0.0440397	0.0442946	0.0433973	0.045845
P20042	FALSE		EIF2S2	0.0446935	0.0494193	0.0359798	0.030115	0.0530558	0.0519182	0.0433642	0.0450297
Q9UPT8	FALSE		ZC3H4	0.0418671	0.0444015	0.0437015	0.0463626	0.0468666	0.0434915	0.0433234	0.0455736
Q9UEE9	FALSE		CFDP1	0.0471213	0.0441109	0.0378987	0.0358487	0.0440279	0.041112	0.0430436	0.0403295
P26640	FALSE		VARS1	0.0434087	0.0471109	0.0384542	0.0322383	0.0499095	0.0491882	0.0429913	0.0437787
O94874	FALSE		UFL1	0.035864	0.0384457	0.0544754	0.0183033	0.0101044	0.00788948	0.0429284	0.0120991
Q96QE3	FALSE		ATAD5	0.0436234	0.0404342	0.0445239	0.0301745	0.0474686	0.0466929	0.0428605	0.0414453
Q8NFF5	FALSE		FLAD1	0.041621	0.0437434	0.0426945	0.0449663	0.0444814	0.0475628	0.0426863	0.0456702
Q2NL82	FALSE		TSR1	0.0409475	0.0472951	0.0397419	0.037369	0.0489871	0.0456054	0.0426615	0.0439872
O14908	FALSE		GIPC1	0.0416838	0.0432273	0.0428985	0.0442763	0.0482688	0.0458034	0.0426032	0.0461161
O43660	FALSE		PLRG1	0.044768	0.0440392	0.0388087	0.0580938	0.0439858	0.043557	0.0425386	0.0485456
Q8WVM8	FALSE		SCFD1	0.0435536	0.04086	0.042981	0.0377107	0.0541757	0.0506698	0.0424649	0.0475188
Q09161	FALSE		NCBP1	0.0389858	0.0443146	0.0437746	0.0541807	0.0472551	0.0444546	0.0423583	0.0486301
Q99614	FALSE		TTC1	0.0459006	0.0423958	0.0384431	0.0539177	0.032951	0.0405201	0.0422465	0.0424629
Q96JH7	FALSE		VCPIP1	0.0426524	0.0458721	0.0382148	0.0302759	0.0445158	0.0434626	0.0422465	0.0394181
Q96PU5	FALSE		NEDD4L	0.0396226	0.0461001	0.040784	0.0210942	0.0288353	0.025653	0.0421689	0.0251942
Q8WZA0	FALSE		LZIC	0.0318488	0.0407586	0.053773	0.0618279	0.0572339	0.0568347	0.0421268	0.0586322
P36543	FALSE		ATP6V1E1	0.0404218	0.0415548	0.0440583	0.0390202	0.046882	0.0567818	0.0420116	0.0475614
Q5T5X7	FALSE		BEND3	0.0417036	0.0428775	0.0414425	0.0508367	0.051866	0.0592906	0.0420079	0.0539978
Q96D46	FALSE		NMD3	0.0485344	0.0376385	0.0398177	0.0313069	0.0651781	0.0528888	0.0419969	0.0497913
Q92900	FALSE		UPF1	0.0432193	0.0434972	0.0390419	0.0383687	0.0467855	0.0438667	0.0419195	0.043007
Q7Z5L9	FALSE		IRF2BP2	0.0415502	0.044568	0.0395758	0.0302555	0.037525	0.0386489	0.041898	0.0354765
Q96SI9	FALSE		STRBP	0.0381548	0.0456413	0.041803	0.0529939	0.0338219	0.039993	0.0418664	0.0422696
Q9H0E2	FALSE		TOLLIP	0.0480491	0.0331901	0.0438984	0.0290488	0.0507883	0.0510777	0.0417125	0.0436383
P18754	FALSE		RCC1	0.0424814	0.0384369	0.0439322	0.0392189	0.050166	0.0551403	0.0416169	0.0481751
P24928	FALSE		POLR2A	0.0426823	0.03995	0.0420135	0.0376713	0.0438549	0.0416352	0.0415486	0.0410538
Q15365	FALSE		PCBP1	0.0458417	0.0447789	0.033744	0.0226658	0.0585003	0.054155	0.0414549	0.045107
Q9BRX2	FALSE		PELO	0.0463754	0.049059	0.0287484	0.037419	0.0563401	0.0515433	0.0413943	0.0484341
Q16625	FALSE	TRANSMEM 67..89; /note="Helical"; /evidence="ECO:0000255"; TRANSMEM 136..160; /note="Helical"; /evidence="ECO:0000255"; TRANSMEM 171..195; /note="Helical"; /evidence="ECO:0000255"; TRANSMEM 244..265; /note="Helical"; /evidence="ECO:0000255"	OCLN	0.0383569	0.0399567	0.0456971	0.0574549	0.0288182	0.031799	0.0413369	0.0393574
Q68CZ2	FALSE		TNS3	0.0468936	0.0396609	0.0374139	0.0865156	0.0355691	0.030929	0.0413228	0.0510046
P25325	FALSE		MPST	0.042763	0.0428593	0.0383371	0.0272595	0.0562663	0.0573425	0.0413198	0.0469561
O43172	FALSE		PRPF4	0.0397432	0.0372512	0.046927	0.0350452	0.0364564	0.0384558	0.0413072	0.0366525
O76021	FALSE		RSL1D1	0.0370955	0.0403512	0.046178	0.0869503	0.0210565	0.0242529	0.0412083	0.0440866
Q8NBF2	FALSE		NHLRC2	0.0413397	0.0431781	0.0387534	0.0263661	0.0500803	0.0545713	0.0410904	0.0436725
P51452	FALSE		DUSP3	0.0436181	0.0373059	0.041204	0.0188444	0.0519442	0.0558928	0.0407093	0.0422271
P62820	FALSE		RAB1A	0.0411904	0.0365184	0.0443561	0.035188	0.0465377	0.0437859	0.0406883	0.0418372
Q13363	FALSE		CTBP1	0.0397854	0.0371478	0.0450969	0.0310809	0.0433992	0.0355391	0.0406767	0.0366731
O43768	FALSE		ENSA	0.0430432	0.0443689	0.034017	0.0298214	0.0472722	0.04619	0.0404764	0.0410945
Q15291	FALSE		RBBP5	0.0308426	0.0453097	0.0450817	0.030819	0.0615837	0.0427265	0.0404113	0.0450431
Q9Y263	FALSE		PLAA	0.0368411	0.0407846	0.0434553	0.0352713	0.0412734	0.0430054	0.0403603	0.0398501
O43390	FALSE		HNRNPR	0.0404274	0.0419223	0.0384496	0.0352385	0.0494737	0.0509305	0.0402664	0.0452142
O75909	FALSE		CCNK	0.0378948	0.0364808	0.0459811	0.0334178	0.0515585	0.0585474	0.0401189	0.0478412
P68104	FALSE		EEF1A1	0.0475944	0.0472099	0.025369	0.0145327	0.0628829	0.0580646	0.0400578	0.0451601
O15164	FALSE		TRIM24	0.0438402	0.0351002	0.0410963	0.0434001	0.0293179	0.0250178	0.0400122	0.0325786
Q676U5	FALSE		ATG16L1	0.0394176	0.0382184	0.0423116	0.0350876	0.0463837	0.0502598	0.0399825	0.0439104
P11274	FALSE		BCR	0.0487828	0.0371055	0.033777	0.0287657	0.0467317	0.0437821	0.0398884	0.0397598
A5YKK6	FALSE		CNOT1	0.0393225	0.0425155	0.0371421	0.0315552	0.0463928	0.0422504	0.03966	0.0400661
P17612	FALSE		PRKACA	0.038726	0.0407576	0.0394885	0.0319798	0.0413335	0.0393186	0.0396574	0.037544
Q96M27	FALSE		PRRC1	0.0390724	0.0367668	0.04266	0.0165416	0.0492363	0.0557969	0.0394997	0.0405249
Q8ND04	FALSE		SMG8	0.0416709	0.0491303	0.0275936	0.039197	0.0364408	0.037905	0.0394649	0.0378476
Q7Z4V5	FALSE		HDGFL2	0.0413783	0.0383441	0.0381683	0.0248768	0.0360552	0.0330494	0.0392969	0.0313271
P46063	FALSE		RECQL	0.0400642	0.040972	0.0366471	0.0349795	0.0542123	0.0485297	0.0392278	0.0459072
Q99536	FALSE		VAT1	0.0406053	0.0413954	0.035658	0.0272236	0.0509954	0.0550594	0.0392196	0.0444261
Q9NPB8	FALSE		GPCPD1	0.0285496	0.0435509	0.0447521	0.0420569	0.0268194	0.0178196	0.0389509	0.0288987
Q9Y5X1	FALSE		SNX9	0.0366161	0.04114	0.0388774	0.0324359	0.0378371	0.0406623	0.0388778	0.0369785
Q3MHD2	FALSE		LSM12	0.0437766	0.0423947	0.0303734	0.0224734	0.0549873	0.0481862	0.0388482	0.0418823
Q6PKG0	FALSE		LARP1	0.0396207	0.04535	0.0314663	0.0320142	0.0448459	0.043416	0.0388124	0.040092
Q08752	FALSE		PPID	0.0403427	0.0423427	0.0336956	0.0267091	0.0479539	0.0486114	0.0387936	0.0410915
Q8NE71	FALSE		ABCF1	0.040399	0.0464183	0.0294534	0.033402	0.0460583	0.0486366	0.0387569	0.042699
Q68E01	FALSE		INTS3	0.0403513	0.0417388	0.0338037	0.0649715	0.0445135	0.0352208	0.0386313	0.0482353
Q92925	FALSE		SMARCD2	0.0382273	0.0413505	0.0362388	0.0463637	0.0431201	0.049718	0.0386055	0.0464006
O60832	FALSE		DKC1	0.0395609	0.0381043	0.0378497	0.0416075	0.0327175	0.0298362	0.038505	0.0347204
Q9BTW9	FALSE		TBCD	0.048767	0.0351713	0.0314835	0.0434305	0.0321607	0.0401871	0.038474	0.0385928
Q5R3I4	FALSE		TTC38	0.0387748	0.0317546	0.0444332	0.0581151	0.031106	0.0290171	0.0383209	0.0394127
Q96R06	FALSE		SPAG5	0.0324526	0.0360363	0.0463958	0.0409609	0.0463626	0.0401575	0.0382949	0.0424936
Q12962	FALSE		TAF10	0.0321861	0.0413327	0.0413526	0.0629696	0.0417275	0.052762	0.0382905	0.0524864
Q99543	FALSE		DNAJC2	0.0361762	0.0377395	0.0405148	0.0424411	0.0351435	0.0326795	0.0381435	0.0367547
P49419	FALSE		ALDH7A1	0.036941	0.0390924	0.0380181	0.0366658	0.0432138	0.0429808	0.0380172	0.0409535
P98175	FALSE		RBM10	0.0376166	0.0374981	0.0389196	0.023891	0.0334966	0.0326716	0.0380114	0.0300198
Q9Y624	TRUE	TRANSMEM 239..259; /note="Helical"; /evidence="ECO:0000255"	F11R	0.0318234	0.0330191	0.0491761	0.0586733	0.0300415	0.0322182	0.0380062	0.040311
O43598	FALSE		DNPH1	0.0455911	0.0327401	0.0350396	0.0416999	0.0383751	0.0324377	0.0377903	0.0375042
O94776	FALSE		MTA2	0.0385346	0.0393679	0.0352637	0.0256201	0.0435162	0.0380139	0.0377221	0.0357167
Q15067	FALSE		ACOX1	0.0355175	0.034436	0.042779	0.0463648	0.0348429	0.0396774	0.0375775	0.040295
P61218	FALSE		POLR2F	0.0327272	0.0395403	0.0404599	0.0624107	0.0312637	0.0294634	0.0375758	0.0410459
Q13576	FALSE		IQGAP2	0.0367025	0.0386121	0.0373902	0.0376647	0.0420881	0.0360526	0.0375683	0.0386018
Q9H9T3	FALSE		ELP3	0.0355078	0.0357354	0.0412295	0.0426008	0.0442159	0.0553986	0.0374909	0.0474051
P63092	FALSE		GNAS	0.0340908	0.0382146	0.0401347	0.0383272	0.0447656	0.0437734	0.03748	0.0422887
Q14696	TRUE		MESD	0.0347311	0.0342035	0.043364	0.0147089	0.0225477	0.0251711	0.0374329	0.0208092
Q86TX2	FALSE		ACOT1	0.0258196	0.041407	0.0446164	0.0467435	0.0223964	0.0234728	0.037281	0.0308709
P07947	FALSE		YES1	0.0340747	0.0351165	0.0419534	0.0393098	0.0378546	0.0419091	0.0370482	0.0396912
Q9BY32	FALSE		ITPA	0.0326168	0.0424146	0.0359831	0.0578719	0.054609	0.0511296	0.0370048	0.0545368
Q8N3X1	FALSE		FNBP4	0.0355717	0.0371564	0.037791	0.0348716	0.0373114	0.0588178	0.0368397	0.0436669
P52306	FALSE		RAP1GDS1	0.0436387	0.0327839	0.0337936	0.023283	0.0504745	0.0488459	0.0367387	0.0408678
P41743	FALSE		PRKCI	0.031725	0.0395546	0.038818	0.0193828	0.0322566	0.0333748	0.0366992	0.0283381
O95834	FALSE		EML2	0.0468733	0.0410252	0.0219141	0.0809586	0.0249388	0.0267549	0.0366042	0.0442174
Q01968	FALSE		OCRL	0.0336439	0.0343049	0.0415398	0.0521249	0.0370473	0.0319773	0.0364962	0.0403832
P42566	FALSE		EPS15	0.0360575	0.0405324	0.0320768	0.0249268	0.0368017	0.0382083	0.0362222	0.0333123
Q9H6F5	FALSE		CCDC86	0.0345318	0.0310542	0.042832	0.0436591	0.0300399	0.0322536	0.0361393	0.0353176
P46087	FALSE		NOP2	0.0319629	0.0329837	0.0433984	0.0396945	0.0237473	0.0264637	0.036115	0.0299685
P33992	FALSE		MCM5	0.0384039	0.0365649	0.0331453	0.031034	0.0397722	0.0387768	0.036038	0.0365277
P62899	FALSE		RPL31	0.0355938	0.0435661	0.0289163	0.0335701	0.0456203	0.0421437	0.0360254	0.0404447
Q9UMZ2	FALSE		SYNRG	0.0407705	0.0341349	0.0330013	0.0358432	0.0536918	0.0524727	0.0359689	0.0473359
Q9H3U1	FALSE		UNC45A	0.0384193	0.0375727	0.0317796	0.050934	0.0248629	0.0281771	0.0359238	0.034658
P13674	TRUE		P4HA1	0.0448742	0.0336991	0.029115	0.0380117	0.0293443	0.0372873	0.0358961	0.0348811
Q92616	FALSE		GCN1	0.0387014	0.0374704	0.0312348	0.026717	0.0433664	0.0427253	0.0358022	0.0376029
Q15020	FALSE		SART3	0.03715	0.0390995	0.0309858	0.0181662	0.0361536	0.0382657	0.0357451	0.0308618
Q9Y5P6	FALSE		GMPPB	0.033892	0.0392545	0.0336663	0.0340059	0.05314	0.0551986	0.0356043	0.0474482
P15927	FALSE		RPA2	0.0397919	0.0344637	0.0321639	0.0279267	0.0387459	0.0396635	0.0354732	0.0354454
P20700	FALSE		LMNB1	0.0312697	0.0333705	0.0417629	0.031209	0.0387731	0.0396338	0.0354677	0.0365386
Q14011	FALSE		CIRBP	0.0428457	0.0263364	0.0370862	0.0415302	0.0350272	0.0347919	0.0354228	0.0371164
O43823	FALSE		AKAP8	0.0315963	0.0381929	0.0360154	0.0360487	0.0338149	0.0331521	0.0352682	0.0343385
P51532	FALSE		SMARCA4	0.037483	0.0317016	0.0364208	0.0355413	0.0413275	0.0365614	0.0352018	0.0378101
Q9NXR7	FALSE		BABAM2	0.0373676	0.0332599	0.0348514	0.032365	0.0173574	0.0166856	0.0351596	0.022136
Q14160	FALSE		SCRIB	0.0361616	0.036358	0.0329312	0.0309635	0.0358693	0.0376767	0.0351503	0.0348365
P60981	FALSE		DSTN	0.0385028	0.0374611	0.0293615	0.0373267	0.0388023	0.047262	0.0351085	0.0411304
Q9Y3E7	FALSE		CHMP3	0.0319929	0.0377311	0.035437	0.0159391	0.0388396	0.031856	0.0350537	0.0288782
Q15833	FALSE		STXBP2	0.0325038	0.0372499	0.0353733	0.0316628	0.0417768	0.0435503	0.0350423	0.0389966
Q9Y570	FALSE		PPME1	0.0344814	0.0359916	0.0344442	0.0589749	0.028281	0.0328942	0.0349724	0.04005
P32519	FALSE		ELF1	0.0345717	0.0389052	0.0314392	0.0414609	0.0459878	0.0375742	0.034972	0.0416743
P07306	FALSE	TRANSMEM 41..61; /note="Helical; Signal-anchor for type II membrane protein"; /evidence="ECO:0000305"	ASGR1	0.0426107	0.0301889	0.0319025	0.0755946	0.0262484	0.0334383	0.0349007	0.0450938
Q96JB2	FALSE		COG3	0.0325879	0.0349252	0.0370675	0.0410713	0.0352838	0.0319244	0.0348602	0.0360932
Q16740	FALSE		CLPP	0.0313663	0.0366781	0.0365323	0.0627088	0.0213653	0.0248701	0.0348589	0.0363147
P31947	FALSE		SFN	0.0342088	0.0360093	0.0341089	0.0309233	0.0359743	0.0394237	0.0347757	0.0354404
P0C6C1	FALSE		ANKRD34C	0.0230027	0.0246371	0.0563823	0.0605199	0.0198263	0.0232716	0.034674	0.0345393
Q9Y5X3	FALSE		SNX5	0.0366129	0.0349056	0.0324062	0.0257075	0.0406658	0.0420884	0.0346416	0.0361539
Q08J23	FALSE		NSUN2	0.0343105	0.0371278	0.0318343	0.0308963	0.0420194	0.0407419	0.0344242	0.0378859
O75175	FALSE		CNOT3	0.0376034	0.035188	0.0302577	0.0286916	0.0443939	0.0421856	0.0343497	0.0384237
P09661	FALSE		SNRPA1	0.0303547	0.0317386	0.0407991	0.0235174	0.0406308	0.0355734	0.0342975	0.0332405
Q9UKK9	FALSE		NUDT5	0.0358677	0.0328364	0.0341443	0.0214228	0.0322274	0.0299002	0.0342828	0.0278501
O95400	FALSE		CD2BP2	0.0347649	0.0399704	0.0280432	0.0482775	0.041122	0.0417203	0.0342595	0.0437066
Q86V81	FALSE		ALYREF	0.0318467	0.0312126	0.0394185	0.0419322	0.0323992	0.0341401	0.0341593	0.0361572
Q09666	FALSE		AHNAK	0.0320608	0.0365875	0.0337545	0.0243205	0.0457413	0.0538402	0.0341343	0.0413007
Q14444	FALSE		CAPRIN1	0.0395569	0.0350345	0.02745	0.0273338	0.0364897	0.0396261	0.0340138	0.0344832
P62995	FALSE		TRA2B	0.0339399	0.035356	0.0326873	0.0281188	0.0340698	0.0287139	0.0339944	0.0303008
P15924	FALSE		DSP	0.0515492	0.0217065	0.0283847	0.0236683	0.0226222	0.0213849	0.0338801	0.0225585
Q9NUY8	FALSE		TBC1D23	0.0315249	0.0330932	0.0368254	0.0354961	0.0318469	0.0297866	0.0338145	0.0323765
Q7Z4Q2	FALSE		HEATR3	0.0354827	0.0290989	0.0368027	0.0518805	0.0364521	0.0309926	0.0337948	0.0397751
P62760	FALSE		VSNL1	0.0340581	0.0350279	0.0322006	0.0270451	0.0374119	0.0416759	0.0337622	0.0353776
O14776	FALSE		TCERG1	0.0321352	0.0325634	0.0365455	0.02	0.044114	0.0417812	0.033748	0.0352984
Q9UKL0	FALSE		RCOR1	0.0386427	0.0263345	0.0361562	0.0507346	0.0361985	0.0327245	0.0337111	0.0398858
Q6NXE6	FALSE		ARMC6	0.0326256	0.0356765	0.0325436	0.0301638	0.0428526	0.0386612	0.0336152	0.0372259
Q9BUT1	FALSE		BDH2	0.0302813	0.0413418	0.0292125	0.0304401	0.0420275	0.0467292	0.0336119	0.0397323
Q92882	FALSE		OSTF1	0.0358481	0.0380415	0.0269439	0.036862	0.0289366	0.0361408	0.0336112	0.0339798
P04406	FALSE		GAPDH	0.0316138	0.0319247	0.0372233	0.0491762	0.0313316	0.0305885	0.0335873	0.0370321
P46060	FALSE		RANGAP1	0.03551	0.0317181	0.0331401	0.032928	0.0374086	0.0337238	0.033456	0.0346868
P15907	FALSE	TRANSMEM 10..26; /note="Helical; Signal-anchor for type II membrane protein"; /evidence="ECO:0000255"	ST6GAL1	0.0345582	0.0323414	0.0332969	0.0234288	0.0130228	0.013011	0.0333988	0.0164875
Q14249	FALSE		ENDOG	0.0252275	0.0405552	0.0342675	0.0324427	0.0299208	0.0323489	0.03335	0.0315708
O15031	TRUE	TRANSMEM 1198..1218; /note="Helical"; /evidence="ECO:0000255"	PLXNB2	0.0311309	0.0282015	0.0405092	0.0474115	0.0243858	0.0303778	0.0332805	0.0340583
Q99584	FALSE		S100A13	0.031789	0.0348761	0.0331506	0.0383385	0.0215923	0.0374625	0.0332719	0.0324644
P10768	FALSE		ESD	0.0364321	0.0336319	0.0295126	0.037853	0.0356934	0.0329469	0.0331922	0.0354978
P35580	FALSE		MYH10	0.0323333	0.0362416	0.030816	0.0485883	0.0250207	0.024771	0.0331303	0.0327933
Q12824	FALSE		SMARCB1	0.0281333	0.0326662	0.0385599	0.0363667	0.0273649	0.0262913	0.0331198	0.0300076
Q9P2M7	FALSE		CGN	0.0306412	0.030353	0.0383369	0.0443236	0.0293957	0.0357481	0.0331104	0.0364891
Q8TC07	FALSE		TBC1D15	0.0304094	0.0356556	0.0331055	0.019356	0.019624	0.0209745	0.0330569	0.0199849
P78347	FALSE		GTF2I	0.0302406	0.0322569	0.036653	0.0307961	0.0447168	0.0406563	0.0330502	0.0387231
Q9NUU7	FALSE		DDX19A	0.0337795	0.038116	0.0268831	0.0219811	0.0441695	0.0426931	0.0329262	0.0362812
P35222	FALSE		CTNNB1	0.0314658	0.0307407	0.0364803	0.0290748	0.0312563	0.0289653	0.0328956	0.0297655
P62314	FALSE		SNRPD1	0.0389528	0.0341672	0.0252294	0.0476553	0.0310907	0.0315297	0.0327832	0.0367586
Q13330	FALSE		MTA1	0.0297207	0.0369059	0.0314924	0.0241616	0.0332279	0.0262222	0.0327063	0.0278706
P30154	FALSE		PPP2R1B	0.0314128	0.0393036	0.0271348	0.0267403	0.0417532	0.041576	0.0326171	0.0366898
Q13492	FALSE		PICALM	0.0305823	0.0318278	0.0353335	0.0550856	0.0303454	0.0302244	0.0325812	0.0385518
P10412	FALSE		H1-4	0.0271413	0.0300737	0.0403736	0.0249956	0.0132507	0.019388	0.0325296	0.0192114
Q14449	FALSE		GRB14	0.0387714	0.03257	0.0261431	0.0441321	0.0435729	0.0408875	0.0324948	0.0428641
Q9NV56	FALSE		MRGBP	0.0308931	0.0307226	0.0357621	0.0366641	0.0365415	0.0311221	0.0324593	0.0347759
P45973	FALSE		CBX5	0.0346076	0.0301849	0.0325505	0.0206429	0.0414853	0.0349477	0.0324477	0.0323586
Q03252	FALSE		LMNB2	0.0298453	0.0312865	0.0360321	0.0571838	0.0298663	0.0290735	0.032388	0.0387079
P35268	FALSE		RPL22	0.0375066	0.0347534	0.0246811	0.0169224	0.0374486	0.0349144	0.0323137	0.0297618
P51149	FALSE		RAB7A	0.0292145	0.0351276	0.0323615	0.0256505	0.0186608	0.0258196	0.0322345	0.023377
Q15398	FALSE		DLGAP5	0.0308643	0.0288279	0.0365545	0.0269373	0.035527	0.0293948	0.0320822	0.0306197
Q9UJY5	FALSE		GGA1	0.0321173	0.0312602	0.0325281	0.0344539	0.0357024	0.03413	0.0319685	0.0347621
O75400	FALSE		PRPF40A	0.0356498	0.0265256	0.0336523	0.026667	0.0331008	0.028371	0.0319426	0.0293796
Q86YP4	FALSE		GATAD2A	0.0300807	0.0335525	0.0320946	0.0281585	0.0340965	0.0383565	0.0319093	0.0335371
P11498	FALSE		PC	0.0300645	0.0304308	0.0349519	0.0378311	0.0306424	0.0334075	0.0318157	0.0339603
Q9Y2T2	FALSE		AP3M1	0.0352314	0.0260876	0.0331514	0.0421321	0.0357775	0.0381817	0.0314901	0.0386971
Q9ULX3	FALSE		NOB1	0.0354466	0.0324852	0.0265306	0.0176374	0.0246264	0.0256504	0.0314875	0.022638
[truncated: 629 more rows]

## Sheet: TMT Prot ML>1
protein_id	sig_pep	Transmembrane	gene_id	ratio_control_1	ratio_control_2	ratio_control_3	ratio_bfa_1	ratio_bfa_2	ratio_bfa_3	ave	bfa_ave
O94985	TRUE	TRANSMEM 860..880; /note="Helical"; /evidence="ECO:0000255"	CLSTN1	71.6391	74.8807	92.7934	12.6694	6.12193	6.67509	79.7711	8.48882
O75882	TRUE	TRANSMEM 1280..1300; /note="Helical"; /evidence="ECO:0000255"	ATRN	12.4437	11.4209	13.6292	6.8704	2.38095	2.93682	12.4979	4.06273
Q86XX4	TRUE	TRANSMEM 3902..3922; /note="Helical"; /evidence="ECO:0000255"	FRAS1	10.4366	11.4539	13.8822	18.3466	7.35396	7.88211	11.9242	11.1942
Q9NQ84	TRUE	TRANSMEM 51..71; /note="Helical; Name=1"; /evidence="ECO:0000255"; TRANSMEM 86..106; /note="Helical; Name=2"; /evidence="ECO:0000255"; TRANSMEM 121..141; /note="Helical; Name=3"; /evidence="ECO:0000255"; TRANSMEM 156..176; /note="Helical; Name=4"; /evidence="ECO:0000255"; TRANSMEM 209..229; /note="Helical; Name=5"; /evidence="ECO:0000255"; TRANSMEM 242..262; /note="Helical; Name=6"; /evidence="EC…	GPRC5C	12.7557	9.72793	12.4052	19.76	4.40833	10.8172	11.6296	11.6619
Q12912	FALSE	TRANSMEM 496..516; /note="Helical; Anchor for type IV membrane protein"; /evidence="ECO:0000255"	IRAG2	10.2834	10.1978	10.6319	20.911	3.67976	5.49137	10.371	10.0274
Q92823	TRUE	TRANSMEM 1168..1190; /note="Helical"; /evidence="ECO:0000255"	NRCAM	5.72279	6.51204	9.06982	12.664	5.76441	6.31189	7.10155	8.24675
P08581	TRUE	TRANSMEM 933..955; /note="Helical"; /evidence="ECO:0000255"	MET	5.50382	6.93899	7.9675	11.7561	6.11516	6.55887	6.80344	8.14339
Q15262	TRUE	TRANSMEM 753..774; /note="Helical"; /evidence="ECO:0000255"	PTPRK	5.44869	5.08716	7.02217	7.71389	3.38553	3.84986	5.85267	4.98309
Q06481	TRUE	TRANSMEM 693..716; /note="Helical"; /evidence="ECO:0000255"	APLP2	5.18784	5.88887	5.76751	2.85576	1.28291	1.15345	5.61474	1.76404
P01130	TRUE	TRANSMEM 789..810; /note="Helical"; /evidence="ECO:0000255"	LDLR	4.147	4.09655	5.72491	10.8749	4.57138	3.72201	4.65615	6.38943
P19022	TRUE	TRANSMEM 725..745; /note="Helical"; /evidence="ECO:0000255"	CDH2	5.03859	3.58727	5.0269	6.91503	2.88813	2.55935	4.55092	4.12084
Q8NBJ4	FALSE	TRANSMEM 13..35; /note="Helical; Signal-anchor for type II membrane protein"; /evidence="ECO:0000255"	GOLM1	3.85316	3.58823	5.59975	4.56845	1.81908	1.80233	4.34705	2.72995
O43505	FALSE	TRANSMEM 9..36; /note="Helical; Signal-anchor for type II membrane protein"; /evidence="ECO:0000255"	B4GAT1	3.19827	3.26495	4.54344	0.697474	0.424497	0.435505	3.66889	0.519159
P09958	TRUE	TRANSMEM 716..738; /note="Helical"; /evidence="ECO:0000255"	FURIN	3.79076	2.99823	3.14197	3.5587	1.94889	1.69188	3.31032	2.39982
P31431	TRUE	TRANSMEM 146..170; /note="Helical"; /evidence="ECO:0000255"	SDC4	2.26244	2.81067	3.21684	7.89301	2.05413	1.89042	2.76332	3.94586
Q9Y287	FALSE	TRANSMEM 55..75; /note="Helical; Signal-anchor for type II membrane protein"; /evidence="ECO:0000255"	ITM2B	2.68413	2.39196	2.69305	0.221703	0.159865	0.190518	2.58971	0.190695
P78504	TRUE	TRANSMEM 1068..1093; /note="Helical"; /evidence="ECO:0000255"	JAG1	1.98783	2.41498	2.95316	4.14516	2.07599	2.31934	2.45199	2.84683
Q86SQ4	TRUE	TRANSMEM 863..883; /note="Helical; Name=1"; /evidence="ECO:0000255"; TRANSMEM 904..924; /note="Helical; Name=2"; /evidence="ECO:0000255"; TRANSMEM 930..950; /note="Helical; Name=3"; /evidence="ECO:0000255"; TRANSMEM 971..991; /note="Helical; Name=4"; /evidence="ECO:0000255"; TRANSMEM 1025..1045; /note="Helical; Name=5"; /evidence="ECO:0000255"; TRANSMEM 1070..1090; /note="Helical; Name=6"; /evide…	ADGRG6	1.92645	1.87365	2.71737	3.48459	1.16624	1.24889	2.17249	1.96657
P34741	TRUE	TRANSMEM 145..169; /note="Helical"; /evidence="ECO:0000255"	SDC2	1.57924	2.03663	2.85603	7.7478	1.91321	1.91365	2.1573	3.85822
Q9Y5E6	TRUE	TRANSMEM 691..711; /note="Helical"; /evidence="ECO:0000255"	PCDHB3	1.75865	1.67886	2.89726	0.871813	0.866482	0.916942	2.11159	0.885079
Q92859	TRUE	TRANSMEM 1106..1126; /note="Helical"; /evidence="ECO:0000255"	NEO1	1.80429	1.66301	1.75314	3.4712	1.33281	1.39911	1.74015	2.06771
P21860	TRUE	TRANSMEM 644..664; /note="Helical"; /evidence="ECO:0000255"	ERBB3	1.37579	1.40645	2.35496	3.04674	1.0638	1.39815	1.7124	1.83623
P05067	TRUE	TRANSMEM 702..722; /note="Helical"; /evidence="ECO:0000305|PubMed:22584060, ECO:0000305|PubMed:22654059, ECO:0000305|PubMed:30630874"	APP	1.47174	1.29125	1.7674	0.775086	0.346467	0.3732	1.51013	0.498251
Q9NZU0	TRUE	TRANSMEM 529..549; /note="Helical"; /evidence="ECO:0000255"	FLRT3	1.03261	1.17936	1.58539	3.38569	1.22968	1.22098	1.26579	1.94545
Q6ZNA5	FALSE	TRANSMEM 2..22; /note="Helical; Name=1"; /evidence="ECO:0000255"; TRANSMEM 372..392; /note="Helical; Name=2"; /evidence="ECO:0000255"; TRANSMEM 415..435; /note="Helical; Name=3"; /evidence="ECO:0000255"; TRANSMEM 446..466; /note="Helical; Name=4"; /evidence="ECO:0000255"; TRANSMEM 491..511; /note="Helical; Name=5"; /evidence="ECO:0000255"; TRANSMEM 515..535; /note="Helical; Name=6"; /evidence="EC…	FRRS1	1.08152	1.13175	1.16723	5.02673	1.31268	1.63451	1.12683	2.65797
P12830	TRUE	TRANSMEM 710..730; /note="Helical"; /evidence="ECO:0000255"	CDH1	1.0843	1.06047	1.16928	1.72782	0.813014	0.911558	1.10468	1.1508
P18827	TRUE	TRANSMEM 255..275; /note="Helical"; /evidence="ECO:0000255"	SDC1	1.03229	0.99496	1.1465	3.10358	1.02316	0.981841	1.05792	1.70286
Q9Y6N7	TRUE	TRANSMEM 898..918; /note="Helical"; /evidence="ECO:0000255"	ROBO1	0.958079	0.903412	1.06736	1.70016	0.877638	0.998479	0.976284	1.19209

## Sheet: Lysate Only Proteins
protein_id	sig_pep	gene_id	lysate_1	lysate_2	lysate_3	lysate_bfa_1	lysate_bfa_2	lysate_bfa_3
Q27J81	FALSE	INF2	19.1669	19.2417	19.2923	19.3057	19.2873	19.2961
Q9NRL3	FALSE	STRN4	16.9137	16.8209	16.9866	16.8468	16.9291	16.8927
Q8NFW8	FALSE	CMAS	18.9865	19.0036	19.0454	18.9714	19.1145	19.0562
Q9Y5Q8	FALSE	GTF3C5	18.2049	18.2217	18.155	18.2469	18.0831	18.0817
Q8IYL3	FALSE	C1orf174	18.6404	18.6921	18.674	18.6014	18.7461	18.6466
Q96CB8	FALSE	INTS12	18.5663	18.5734	18.5222	18.4385	18.416	18.4681
O15116	FALSE	LSM1	17.1131	17.2013	17.1581	16.6536	16.9145	17.228
B1AK53	FALSE	ESPN	15.9483	16.062	15.938	15.6834	15.825	15.7432
P21980	FALSE	TGM2	20.5331	20.5254	20.5185	20.5381	20.5565	20.5484
Q9NUL3	FALSE	STAU2	17.2858	17.4106	17.3027	17.3654	17.4801	17.1646
P00519	FALSE	ABL1	16.7782	16.7045	16.6923	16.6968	16.6684	16.6775
Q92618	FALSE	ZNF516	16.3111	16.3443	15.9533	16.2404	16.2344	16.2708
Q4G0F5	FALSE	VPS26B	15.1773	15.2084	15.2059	15.0861	15.3581	15.2767
Q8IWZ3	FALSE	ANKHD1	19.6642	19.6649	19.6143	19.6763	19.683	19.661
Q92990	FALSE	GLMN	18.4463	18.4362	18.3818	18.3481	18.3271	18.4862
O76080	FALSE	ZFAND5	16.9835	16.9886	17.145	16.9537	16.9545	17.0836
Q9H425	FALSE	C1orf198	14.168	14.4003	14.3971	14.4016	14.3767	14.5104
Q8NFD5	FALSE	ARID1B	15.1423	15.2069	15.2649	15.0045	15.1556	15.2014
Q6UB35	FALSE	MTHFD1L	22.2921	22.3288	22.381	22.3377	22.3708	22.3852
Q8NHQ9	FALSE	DDX55	19.0702	19.1806	19.0842	19.1075	19.1183	19.0948
O95081	FALSE	AGFG2	19.2455	19.1938	19.1535	19.1789	19.0523	19.0959
Q9BVQ7	FALSE	SPATA5L1	16.5409	16.7493	16.6314	16.4676	16.5992	16.6129
Q96S82	FALSE	UBL7	19.0158	19.0688	19.1083	19.1499	19.0405	19.09
Q5SRE5	FALSE	NUP188	18.7379	18.8078	18.7194	18.8394	18.7799	18.6722
Q69YN4	FALSE	VIRMA	19.31	19.2821	19.3145	19.3108	19.253	19.2599
O95104	FALSE	SCAF4	19.6151	19.7706	19.7118	19.6847	19.6682	19.6151
Q96MU7	FALSE	YTHDC1	20.2813	20.2339	20.2063	20.167	20.1541	20.2137
Q92609	FALSE	TBC1D5	18.766	18.7737	18.8344	18.8136	18.7836	18.8603
Q6NZY4	FALSE	ZCCHC8	19.1146	19.1773	19.1285	19.2071	19.087	19.0667
Q9UER7	FALSE	DAXX	13.617	13.9587	13.8605	13.559	13.8754	13.5684
Q9H479	FALSE	FN3K	17.7017	17.7543	17.7085	17.79	17.7239	17.799
Q7Z422	FALSE	SZRD1	14.9125	14.9414	14.9183	15.0437	15.2476	14.996
Q15363	TRUE	TMED2	20.6493	20.7176	20.6433	20.6744	20.6578	20.7322
P00387	FALSE	CYB5R3	22.2574	22.2305	22.1909	22.2364	22.2872	22.248
Q9H9Q4	FALSE	NHEJ1	15.2971	15.6276	15.2171	15.6193	15.6454	15.4383
Q8TBB5	FALSE	KLHDC4	16.9823	16.7766	16.9936	16.842	16.7224	16.8854
O43252	FALSE	PAPSS1	20.035	19.9926	20.0151	20.0269	20.0531	20.0196
Q9BZE9	FALSE	ASPSCR1	17.4198	17.3233	17.2884	17.3161	17.2994	17.3053
Q15906	FALSE	VPS72	17.3447	17.1718	17.1142	17.1499	17.0339	17.1984
Q96F86	FALSE	EDC3	19.7555	19.7421	19.7338	19.7879	19.7285	19.7244
P18858	FALSE	LIG1	21.3092	21.2831	21.3263	21.2952	21.3021	21.3038
Q12979	FALSE	ABR	16.5919	16.5726	16.4111	16.6244	16.6374	16.4226
O95071	FALSE	UBR5	19.1454	19.2323	19.0573	19.2001	19.1998	19.1257
P13051	FALSE	UNG	18.4142	18.3242	18.2803	18.4379	18.3575	18.3472
Q5T6F2	FALSE	UBAP2	19.4972	19.5146	19.5057	19.5643	19.5345	19.532
Q6VMQ6	FALSE	ATF7IP	17.2277	17.3162	17.2738	17.4167	17.4879	17.272
P09234	FALSE	SNRPC	18.4101	18.5437	18.5673	18.5256	18.6033	18.4602
Q93052	FALSE	LPP	18.8538	18.879	18.8691	18.9297	18.8927	18.7883
Q9NRG9	FALSE	AAAS	18.4562	18.6311	18.582	18.5607	18.5534	18.4567
P22760	FALSE	AADAC	20.9665	20.9511	20.9556	20.9887	21.0368	21.0471
Q6PD74	FALSE	AAGAB	19.2541	19.1083	19.0957	19.096	19.0909	19.2036
Q2M2I8	FALSE	AAK1	15.6887	15.7229	15.7821	15.8262	15.7766	15.6682
Q5JTZ9	FALSE	AARS2	18.0013	18.0309	18.0055	18.0427	17.8892	18.026
Q9NRN7	FALSE	AASDHPPT	19.8329	19.9094	19.7627	19.8661	19.8242	19.7832
Q9UDR5	FALSE	AASS	18.1166	18.1512	18.1062	18.1629	18.1591	18.1948
Q9NY61	FALSE	AATF	19.5838	19.5874	19.5594	19.4934	19.4307	19.491
O95477	FALSE	ABCA1	14.4493	14.3427	14.4221	14.6213	14.6643	14.6244
P08183	FALSE	ABCB1	19.6601	19.6778	19.6205	19.6238	19.6989	19.671
Q9NRK6	FALSE	ABCB10	15.7374	15.8642	15.7271	15.813	15.9418	15.8441
Q9NP58	FALSE	ABCB6	16.0491	16.2237	16.0501	15.9814	16.2325	16.111
O75027	FALSE	ABCB7	15.8185	15.7806	15.7591	15.6837	15.7089	15.6415
Q9NUT2	FALSE	ABCB8	14.0906	14.5114	14.3255	14.2592	14.651	14.7384
P33527	FALSE	ABCC1	14.3121	14.41	14.1071	14.2849	14.0325	14.2306
Q92887	FALSE	ABCC2	19.5627	19.5786	19.5963	19.5199	19.5723	19.5338
O15439	FALSE	ABCC4	16.7696	16.8508	16.8492	16.8783	16.8664	16.8494
P28288	FALSE	ABCD3	22.1003	22.0579	22.1369	22.1751	22.1725	22.1449
Q9UG63	FALSE	ABCF2	20.8661	20.8713	20.7878	20.8193	20.8856	20.8591
Q9NUQ8	FALSE	ABCF3	19.9895	19.9563	20.0073	20.0549	20.0121	19.9658
Q8N2K0	FALSE	ABHD12	19.2178	19.2299	19.3001	19.2564	19.2546	19.279
O95870	FALSE	ABHD16A	15.2978	15.3382	15.2838	15.1203	15.0579	15.2363
Q8WU67	FALSE	ABHD3	14.9624	14.7807	14.7166	14.6593	14.9484	14.7773
Q8WTS1	FALSE	ABHD5	14.7901	14.7829	15.0605	14.7497	14.6347	14.596
Q9NYB9	FALSE	ABI2	13.3528	13.4593	13.0911	13.072	13.0607	13.098
Q9NX38	FALSE	ABITRAM	15.827	15.6757	15.6256	15.4429	15.5254	15.7907
O14639	FALSE	ABLIM1	13.1112	13.0935	12.7745	13.1646	13.2524	12.8063
Q9ULW3	FALSE	ABT1	17.6183	17.5372	17.6597	17.6038	17.6629	17.4835
Q969K4	FALSE	ABTB1	16.2621	16.466	16.4445	16.2329	16.6793	16.6497
Q8N961	FALSE	ABTB2	13.9564	13.9745	14.1325	13.813	13.9028	13.8404
P09110	FALSE	ACAA1	19.9404	19.9211	19.8864	19.952	19.8846	19.9566
Q6JQN1	FALSE	ACAD10	15.8532	15.8408	15.8281	15.7277	15.7379	15.903
Q709F0	FALSE	ACAD11	19.1953	19.1719	19.1488	19.23	19.1864	19.2245
Q9H845	FALSE	ACAD9	20.777	20.7875	20.7198	20.7649	20.7727	20.7655
P11310	FALSE	ACADM	21.5381	21.4887	21.479	21.5192	21.5639	21.5547
P16219	FALSE	ACADS	16.6957	16.7172	16.6972	16.6963	16.7041	16.7418
Q15057	FALSE	ACAP2	18.5046	18.5333	18.4682	18.507	18.5913	18.4325
Q5T8D3	FALSE	ACBD5	18.8131	18.7062	18.7761	18.7743	18.706	18.6234
P11117	TRUE	ACP2	19.305	19.1838	19.2467	19.2782	19.2001	19.2041
Q9NPH0	FALSE	ACP6	15.8183	15.9151	15.9845	15.9244	15.9592	16.0538
Q96CM8	FALSE	ACSF2	19.9937	19.897	19.9014	19.9949	19.9171	19.9171
P33121	FALSE	ACSL1	17.6556	17.7394	17.661	17.7369	17.7796	17.7561
O95573	FALSE	ACSL3	22.2272	22.2165	22.2512	22.1982	22.2359	22.2328
Q68CK6	FALSE	ACSM2B	17.8923	17.9628	18.0359	18.0274	17.9711	18.0121
Q9NR19	FALSE	ACSS2	17.809	17.6756	17.9063	17.8028	17.7131	17.7512
Q9H9F9	FALSE	ACTR5	15.7638	15.678	15.5341	15.5982	15.664	15.6618
Q04771	TRUE	ACVR1	13.8701	14.03	14.1022	14.1694	13.8225	13.8848
P78536	TRUE	ADAM17	17.2235	17.2413	17.2454	17.2508	17.209	17.1395
Q13443	TRUE	ADAM9	18.5233	18.4656	18.5021	18.609	18.6507	18.5678
P82987	TRUE	ADAMTSL3	16.1958	16.1292	16.2503	16.1107	16.5167	17.3755
O43306	FALSE	ADCY6	13.6649	13.7846	13.7526	13.6723	14.0138	13.809
O60503	FALSE	ADCY9	17.2802	17.3487	17.4014	17.194	17.3375	17.3891
P48960	TRUE	ADGRE5	18.513	18.5059	18.5186	18.4827	18.519	18.5349
Q96A54	FALSE	ADIPOR1	14.8602	14.7999	14.5819	14.5988	14.7278	14.8435
Q6IQ32	FALSE	ADNP2	15.151	15.1256	15.1868	15.2193	15.2006	15.206
Q96SZ5	FALSE	ADO	15.052	15.3329	15.2324	14.9573	15.0324	14.9227
Q9BRR6	TRUE	ADPGK	19.5157	19.4353	19.5086	19.5889	19.5904	19.5703
Q9NX46	FALSE	ADPRS	14.8601	14.8798	14.7244	14.2877	15.091	14.6232
P51825	FALSE	AFF1	15.0895	15.204	14.9795	14.8999	15.0615	15.0281
Q9UHB7	FALSE	AFF4	14.7918	14.7911	14.6414	14.615	14.9366	14.775
Q6ULP2	FALSE	AFTPH	17.7138	17.7221	17.741	17.7041	17.7681	17.8027
Q96P47	FALSE	AGAP3	15.5565	15.409	15.4833	15.3445	15.4121	15.404
Q53H12	FALSE	AGK	19.6526	19.6977	19.687	19.6902	19.6896	19.6628
Q99943	TRUE	AGPAT1	13.8722	13.9118	14.1214	13.9612	13.7088	13.9836
Q9NRZ7	FALSE	AGPAT3	16.5156	16.4786	16.6488	16.5048	16.5612	16.3758
Q9NUQ2	FALSE	AGPAT5	17.1418	17.1916	17.116	17.1377	17.2861	16.9891
O00116	FALSE	AGPS	22.7988	22.822	22.7815	22.8163	22.7646	22.8991
Q6RW13	FALSE	AGTRAP	13.3131	13.2868	13.2312	13.4368	13.6492	13.5392
Q8WYP5	FALSE	AHCTF1	20.8087	20.8292	20.8089	20.7553	20.7455	20.7624
P35869	FALSE	AHR	15.2833	15.0904	15.1508	15.0534	15.0845	15.0263
Q9NVV5	FALSE	AIG1	16.3386	16.1529	16.3111	16.5006	16.3379	16.3076
Q96IF1	FALSE	AJUBA	17.9653	18.0468	18.0514	18.0246	18.0082	18.0748
Q9Y3D8	FALSE	AK6	18.3076	18.38	18.4157	18.5579	18.4928	18.4829
O43572	FALSE	AKAP10	15.5071	15.4412	15.4178	15.4042	15.4853	15.6032
Q02040	FALSE	AKAP17A	18.863	18.8132	18.7922	18.8953	18.9286	18.8547
Q9ULX6	FALSE	AKAP8L	19.8047	19.7181	19.7917	19.787	19.7708	19.7875
P15121	FALSE	AKR1B1	15.9978	15.7479	15.8741	15.9659	15.7741	15.9067
O60218	FALSE	AKR1B10	16.0775	16.1683	16.1559	16.352	16.191	15.9605
P52895	FALSE	AKR1C2	18.1188	18.3568	18.3353	18.2379	18.2087	18.263
O43488	FALSE	AKR7A2	17.4989	17.6259	17.6022	17.6047	17.6451	17.5279
P31749	FALSE	AKT1	17.818	17.734	17.7143	17.7846	17.7319	17.664
Q9H8T0	FALSE	AKTIP	16.5378	16.5077	16.4468	16.7854	16.6348	16.2796
P13196	FALSE	ALAS1	17.1908	17.2472	17.3162	17.1692	17.2971	17.3087
O94788	FALSE	ALDH1A2	17.8884	17.8243	17.8631	17.901	17.8909	17.7644
P30038	FALSE	ALDH4A1	19.8498	19.8726	19.9052	19.9052	19.8659	19.8289
P51649	FALSE	ALDH5A1	19.3255	19.3164	19.2339	19.3276	19.3185	19.3371
Q02252	FALSE	ALDH6A1	19.9527	19.8743	19.9434	19.9479	19.9167	20.0135
Q9H2A2	FALSE	ALDH8A1	16.0134	16.1567	15.9896	16.0136	16.2101	16.1489
Q9BT22	FALSE	ALG1	20.017	19.9593	20.0329	19.983	20.0366	20.1028
Q2TAA5	FALSE	ALG11	17.3362	17.2766	17.3279	17.2676	17.3563	17.3485
Q9H553	FALSE	ALG2	17.8465	17.7007	17.8528	17.873	17.807	17.8765
Q92685	FALSE	ALG3	15.279	15.1029	15.2067	15.2614	15.3127	15.2576
Q9Y673	FALSE	ALG5	18.9111	18.7979	18.877	18.8351	18.8897	18.9128
Q9H6U8	FALSE	ALG9	15.1527	15.0948	15.218	15.1515	15.0051	15.0479
Q13686	FALSE	ALKBH1	16.2216	15.9727	16.0591	16.1546	16.0366	16.1732
Q6P6C2	FALSE	ALKBH5	17.5437	17.5049	17.5688	17.5034	17.4625	17.4438
Q96Q42	FALSE	ALS2	14.8865	15.0232	15.0579	15.0001	14.9211	14.8692
Q9C0C7	FALSE	AMBRA1	11.9426	11.6685	11.8091	11.7152	11.6801	11.8041
Q6DCA0	FALSE	AMMECR1L	16.818	16.9276	17.118	17.1124	16.9001	17.0848
Q9UJX5	FALSE	ANAPC4	16.7441	16.6975	16.5494	16.5132	16.7106	16.6815
Q9UJX4	FALSE	ANAPC5	17.7209	17.8386	17.781	17.7956	17.8462	17.7146
Q5VTE6	FALSE	ANGEL2	15.3081	15.5998	15.4703	15.3437	15.6474	15.3718
Q86XL3	FALSE	ANKLE2	18.1829	18.2006	18.1487	18.2392	18.214	18.2492
O75179	FALSE	ANKRD17	17.942	17.9734	17.8956	17.8954	18.0158	17.8346
O15084	FALSE	ANKRD28	18.8398	18.7327	18.8788	18.8722	18.9417	18.8848
Q86W74	FALSE	ANKRD46	18.2153	18.1412	18.0723	18.1923	18.344	18.1392
Q8NB46	FALSE	ANKRD52	17.1589	17.0268	17.1309	17.2017	17.1945	17.1672
Q6NXT1	FALSE	ANKRD54	17.0795	16.9054	16.9169	16.9959	16.8747	16.9622
Q7Z6G8	FALSE	ANKS1B	14.2034	14.2227	14.3347	14.4665	14.5024	14.488
Q8N8V4	FALSE	ANKS4B	17.6478	17.4782	17.5966	17.4886	17.5785	17.4698
Q9NW15	FALSE	ANO10	16.0084	16.1115	16.0451	15.945	15.9368	16.2011
Q4KMQ2	FALSE	ANO6	18.9106	18.8083	18.8891	18.8456	18.7716	18.716
P15144	FALSE	ANPEP	16.6918	16.5847	16.6336	16.6556	16.5766	16.5506
P50995	FALSE	ANXA11	21.1814	21.1937	21.271	21.1735	21.2307	21.2376
P12429	FALSE	ANXA3	19.1927	19.167	19.212	19.1603	19.2081	19.2904
P20073	FALSE	ANXA7	21.6305	21.6375	21.5974	21.6349	21.5952	21.6441
Q92572	FALSE	AP3S1	16.7152	16.653	16.7458	16.7731	16.7491	16.7946
P25054	FALSE	APC	15.49	15.4818	15.4287	15.3525	15.6107	15.5238
Q9HDC9	FALSE	APMAP	21.472	21.4798	21.4942	21.5131	21.4739	21.489
Q9BQE5	FALSE	APOL2	19.1687	19.2087	19.1312	19.1688	19.146	19.2448
Q9BUR5	TRUE	APOO	15.1952	15.5741	15.3499	15.4928	15.3297	15.3964
Q9UKG1	FALSE	APPL1	17.0865	17.236	17.0933	17.1183	17.123	17.0914
Q8NEU8	FALSE	APPL2	15.8983	16.1646	16.1439	16.0769	16.0421	16.107
Q7Z2E3	FALSE	APTX	16.6945	16.7307	16.7253	16.8642	16.761	16.8838
P10398	FALSE	ARAF	18.3053	18.2897	18.3808	18.3139	18.4302	18.464
Q96P48	FALSE	ARAP1	15.6903	15.8265	15.7904	15.8291	15.7422	15.9984
Q7LC44	FALSE	ARC	19.7136	19.2062	19.349	18.9914	19.3639	19.6909
P18085	FALSE	ARF4	22.7547	22.7445	22.8218	22.8484	22.7589	22.8017
P84085	FALSE	ARF5	19.5033	19.5404	19.6858	19.5401	19.5734	19.4536
P62330	FALSE	ARF6	22.164	22.2477	22.2272	22.196	22.2423	22.1925
Q8N6T3	FALSE	ARFGAP1	20.2153	20.1822	20.1686	20.1481	20.2031	20.1276
Q13795	FALSE	ARFRP1	15.2747	15.3004	15.2082	15.3734	15.1585	15.3009
Q8IWW6	FALSE	ARHGAP12	19.4629	19.4649	19.4207	19.4916	19.4427	19.4456
Q5T5U3	FALSE	ARHGAP21	17.6852	17.7248	17.6567	17.6699	17.6627	17.7147
Q52LW3	FALSE	ARHGAP29	12.2875	12.474	12.5565	12.1384	12.2329	12.5427
Q9HCE6	FALSE	ARHGEF10L	18.0509	17.9526	17.9132	17.9221	17.9635	18.0602
O15085	FALSE	ARHGEF11	15.8978	16.0274	16.0886	16.3018	16.1125	16.0566
Q9NZN5	FALSE	ARHGEF12	13.6091	13.4799	13.5856	13.4807	13.6872	13.7319
Q6ZSZ5	FALSE	ARHGEF18	16.1225	16.1055	16.2207	16.2554	16.2295	16.1411
Q92974	FALSE	ARHGEF2	18.1314	18.1264	18.1945	18.1891	18.2061	18.0931
Q96DR7	FALSE	ARHGEF26	14.4583	14.37	14.5756	14.6571	14.539	14.4405
Q8N1W1	FALSE	ARHGEF28	13.6497	13.6196	13.5119	13.6624	13.4706	13.4771
Q8N4T4	FALSE	ARHGEF39	12.2082	11.8326	11.7682	12.0549	12.19	12.1269
Q14155	FALSE	ARHGEF7	17.8121	17.869	17.7396	17.7017	17.7412	17.7649
Q68CP9	FALSE	ARID2	16.6509	16.7478	16.7067	16.6119	16.5521	16.791
P29374	FALSE	ARID4A	16.0065	16.024	16.1865	16.0257	15.93	16.0296
P40616	FALSE	ARL1	20.6509	20.7482	20.8398	20.8309	20.889	20.7734
Q8N8R7	FALSE	ARL14EP	15.9606	16.081	16.1355	15.9227	16.025	16.093
P36404	FALSE	ARL2	16.4004	16.381	16.516	16.4576	16.4941	16.5619
Q96KC2	FALSE	ARL5B	17.2487	17.3198	17.2901	17.1351	17.2371	16.9082
Q66PJ3	FALSE	ARL6IP4	19.011	18.9562	18.9814	18.9028	18.9627	19.057
O75915	FALSE	ARL6IP5	17.3485	17.3755	17.3214	17.4901	17.4659	17.4313
Q8N6S5	FALSE	ARL6IP6	14.8808	15.06	14.9843	14.8601	15.1697	14.9735
Q9NVJ2	FALSE	ARL8B	20.9778	20.9641	20.9645	20.9933	20.8995	20.868
Q9NVT9	FALSE	ARMC1	19.1615	19.0168	19.0397	18.9747	19.0504	19.0666
Q8N2F6	FALSE	ARMC10	17.1656	17.2073	17.3824	17.6995	17.4484	17.2786
Q9UH62	FALSE	ARMCX3	18.2766	18.1598	18.2729	18.3076	18.2269	18.321
Q5T2E6	FALSE	ARMH3	19.0897	19.011	19.0777	19.1072	19.0582	19.2265
Q7Z6K5	FALSE	ARPIN	15.1667	15.1952	15.1775	15.3752	15.2223	15.0992
P49407	FALSE	ARRB1	15.5495	15.4495	15.5444	15.3292	15.5947	15.2603
P51690	TRUE	ARSL	20.0047	19.9049	19.9755	19.9124	19.9084	19.8044
Q8N9N2	FALSE	ASCC1	16.9731	17.0568	16.9343	16.9667	17.0137	16.9117
Q9H1I8	FALSE	ASCC2	16.2594	16.4858	16.5051	16.6877	17.4376	16.5103
L0R819	FALSE	ASDURF	17.9235	17.9984	17.9328	17.8653	17.8346	18.0066
Q12797	FALSE	ASPH	21.2694	21.2871	21.2396	21.2406	21.3224	21.265
Q8IZT6	FALSE	ASPM	16.5062	16.5811	16.3971	16.5287	16.3106	16.5664
Q8NBU5	FALSE	ATAD1	17.8358	17.7187	17.811	17.6633	17.6675	17.6845
Q9NVI7	FALSE	ATAD3A	22.3938	22.407	22.3671	22.4061	22.3357	22.3171
Q5T9A4	FALSE	ATAD3B	21.483	21.5035	21.523	21.5594	21.4851	21.5002
O95260	FALSE	ATE1	17.7345	17.7945	17.7486	17.7932	17.6824	17.7916
P18846	FALSE	ATF1	15.5153	15.3974	15.4036	15.431	14.9681	15.1002
P15336	FALSE	ATF2	18.3684	18.5272	18.3269	18.4632	18.4105	18.4583
Q9BSB4	FALSE	ATG101	16.0375	16.0799	16.1699	16.1798	16.2621	16.2067
O94817	FALSE	ATG12	17.3198	17.3135	17.2738	17.2974	17.2834	17.3696
Q9NT62	FALSE	ATG3	20.2982	20.2466	20.2524	20.2613	20.2212	20.1702
Q9Y4P1	FALSE	ATG4B	14.6036	14.6852	14.5543	14.792	14.6849	14.6317
Q9H1Y0	FALSE	ATG5	16.1893	16.289	16.0654	16.0712	16.2798	16.1206
O95352	FALSE	ATG7	17.787	17.8769	17.804	17.832	17.7768	17.8664
Q9HD20	FALSE	ATP13A1	21.4138	21.4449	21.4203	21.4814	21.4196	21.4936
P54709	FALSE	ATP1B3	21.7906	21.7878	21.7889	21.7919	21.7602	21.8328
P16615	FALSE	ATP2A2	23.8403	23.7912	23.7731	23.8061	23.8111	23.8096
P20020	FALSE	ATP2B1	22.6084	22.5974	22.568	22.6032	22.5938	22.6207
Q01814	FALSE	ATP2B2	18.0341	18.0192	18.0187	17.9677	18.1045	18.0161
P98194	FALSE	ATP2C1	19.1835	19.1835	19.2116	19.1015	19.1797	19.2312
P36542	FALSE	ATP5F1C	23.7742	23.7531	23.7596	23.7618	23.782	23.7699
P56134	FALSE	ATP5MF	19.96	19.837	19.8892	19.9077	19.9617	20.0348
O75964	FALSE	ATP5MG	21.9805	21.9976	21.9464	21.9633	21.9573	21.9525
P56378	FALSE	ATP5MJ	21.5305	21.5084	21.6732	21.6879	21.6595	21.6651
Q96IX5	FALSE	ATP5MK	21.0058	20.9309	20.9493	20.9545	20.9968	20.9997
P24539	FALSE	ATP5PB	22.6518	22.6645	22.6362	22.6849	22.7027	22.6786
O75947	FALSE	ATP5PD	23.5544	23.467	23.5132	23.5578	23.5386	23.5509
P48047	FALSE	ATP5PO	23.3654	23.2969	23.3429	23.3809	23.3861	23.2822
Q15904	TRUE	ATP6AP1	17.6062	17.5133	17.7917	17.7249	17.7225	17.78
O75787	TRUE	ATP6AP2	15.8624	15.8949	15.719	15.7857	16.0706	15.8206
Q93050	FALSE	ATP6V0A1	19.2996	19.369	19.3683	19.2205	19.3162	19.3286
P27449	FALSE	ATP6V0C	18.8662	18.8518	18.808	18.7999	18.8766	18.8709
P61421	FALSE	ATP6V0D1	18.4844	18.5333	18.5726	18.5231	18.4352	18.4552
Q9Y5K8	FALSE	ATP6V1D	17.5081	17.5607	17.651	17.5624	17.6909	17.5684
P35670	FALSE	ATP7B	14.2334	14.2353	14.2774	14.108	14.2514	14.1057
Q5TC12	FALSE	ATPAF1	14.9296	14.9065	14.7709	14.6775	14.8912	15.0148
P46100	FALSE	ATRX	17.2461	17.3378	17.2003	17.1281	17.3865	17.4036
P0C7T5	FALSE	ATXN1L	12.2896	12.0437	12.3896	12.2426	12.2952	11.9702
P54252	FALSE	ATXN3	14.5166	15.2311	14.6877	14.6336	14.6479	14.7072
Q96GX2	FALSE	ATXN7L3B	16.7957	16.4558	16.786	16.5213	16.6482	16.6028
Q13825	FALSE	AUH	17.4719	17.3482	17.4568	17.645	17.4599	17.6462
Q9Y679	FALSE	AUP1	17.0538	17.2093	17.2024	17.5596	17.2714	17.2332
Q9NWT8	FALSE	AURKAIP1	16.6807	16.4654	16.6802	16.6572	16.5988	16.7114
Q96GD4	FALSE	AURKB	16.3857	16.3119	16.3501	16.1828	16.3359	16.292
Q9NQS1	FALSE	AVEN	15.5791	15.5934	15.6488	15.6266	15.6444	15.6476
Q8NBF6	FALSE	AVL9	13.7001	13.6383	13.7054	13.5662	13.632	13.7331
O94766	FALSE	B3GAT3	16.778	16.7088	16.778	16.7712	16.6979	16.6582
Q6Y288	FALSE	B3GLCT	15.9844	16.2474	16.083	16.2149	16.3066	16.2656
Q9UBV7	FALSE	B4GALT7	16.1576	16.0754	16.4782	15.7841	16.0979	16.2155
O14867	FALSE	BACH1	14.6297	14.611	14.6683	14.687	14.6019	14.7156
Q99933	FALSE	BAG1	16.9439	17.0995	17.4008	18.7972	19.7174	17.9035
O95429	FALSE	BAG4	19.3617	19.4214	19.4388	19.4256	19.3216	19.42
Q9UL15	FALSE	BAG5	14.1583	13.6813	13.8064	14.1254	13.7052	14.1168
Q8TBE0	FALSE	BAHD1	13.2347	12.8072	13.1159	13.1024	13.0448	13.3392
Q9UQB8	FALSE	BAIAP2	17.4573	17.4853	17.441	17.467	17.3767	17.3367
Q9UHR4	FALSE	BAIAP2L1	19.1062	18.9359	19.004	19.1153	19.0498	19.1302
Q92560	FALSE	BAP1	13.0711	13.1819	13.3773	12.9592	13.3777	13.2364
Q8IXM2	FALSE	BAP18	18.0712	18.1241	18.2529	18.2654	18.2026	18.1178
Q9UIG0	FALSE	BAZ1B	21.556	21.5823	21.6106	21.551	21.5577	21.5729
Q9UIF9	FALSE	BAZ2A	15.9124	15.8941	15.9258	15.8546	15.9205	15.8868
Q3SYG4	FALSE	BBS9	20.5907	20.6629	20.6816	20.5875	20.6724	20.898
Q9UHQ4	FALSE	BCAP29	16.2601	16.3774	16.2861	16.2096	16.3529	16.2737
O75815	FALSE	BCAR3	13.1556	13.1479	13.0633	13.1606	13.0621	13.155
O75363	FALSE	BCAS1	16.9542	16.9902	16.9759	17.0286	17.1137	17.0716
O75934	FALSE	BCAS2	19.0431	19.2902	19.1583	19.1299	19.1931	19.1194
Q9H6U6	FALSE	BCAS3	15.8424	15.8049	15.6792	15.8836	15.7114	15.6608
P12694	FALSE	BCKDHA	17.632	17.7348	17.7386	17.6715	17.7924	17.7305
P21953	FALSE	BCKDHB	19.8357	19.8041	19.7875	19.808	19.7973	19.8408
O95999	FALSE	BCL10	15.5774	15.3548	15.2807	15.3084	15.222	15.2933
Q9HB09	FALSE	BCL2L12	16.357	16.4903	16.5546	16.115	16.212	16.3092
Q9BZR8	FALSE	BCL2L14	17.8399	17.7721	17.6388	17.5953	17.7795	17.5727
Q4VC05	FALSE	BCL7A	15.4722	15.5746	15.5284	15.6943	15.6424	15.6713
Q86UU0	FALSE	BCL9L	17.1733	17.0938	17.0911	17.0741	17.0768	17.1459
Q6W2J9	FALSE	BCOR	14.3467	14.3269	14.3386	14.4571	14.2255	14.1139
Q9Y276	FALSE	BCS1L	17.3999	17.4621	17.3903	17.4422	17.5074	17.5744
Q9NYM9	FALSE	BET1L	16.4048	16.7187	16.7824	16.5363	16.5668	16.613
Q9NZM4	FALSE	BICRA	16.5696	16.6085	16.5369	16.559	16.493	16.5499
P78537	FALSE	BLOC1S1	15.8227	15.8408	15.8455	15.8375	15.8192	15.9896
Q6QNY1	FALSE	BLOC1S2	17.4515	17.3591	17.4879	17.6054	17.5722	17.2371
Q6QNY0	FALSE	BLOC1S3	15.7096	15.7626	15.5562	15.7495	15.7401	15.8884
P53004	FALSE	BLVRA	19.1958	19.1949	19.2051	19.3143	19.1628	19.2522
Q14692	FALSE	BMS1	19.8064	19.8392	19.8343	19.7886	19.7481	19.8088
Q6ZN30	FALSE	BNC2	17.4549	17.4918	17.4968	18.181	18.0078	18.2142
Q12981	FALSE	BNIP1	14.1995	14.0601	14.0241	14.4285	14.167	14.2335
Q96IK1	FALSE	BOD1	17.8008	17.7017	17.8204	17.7792	17.8665	17.8732
Q969J3	FALSE	BORCS5	17.278	17.2013	17.1862	17.1205	17.2419	17.1555
Q96GS4	FALSE	BORCS6	14.8334	14.7459	14.6806	14.4833	14.7699	14.6102
Q12830	FALSE	BPTF	19.0624	19.0101	19.0653	19.0396	18.9737	18.9928
Q7Z569	FALSE	BRAP	15.9053	15.9081	15.9357	15.9675	16.0206	16.0746
Q6PJG6	FALSE	BRAT1	17.7301	17.7602	17.7664	17.7694	17.8704	17.8491
P38398	FALSE	BRCA1	15.1553	15.1791	15.1961	15.002	15.0525	15.1248
P46736	FALSE	BRCC3	15.1578	15.2444	15.3604	15.377	15.3815	15.3865
O95696	FALSE	BRD1	15.7381	16.1292	15.8643	15.7737	15.8266	15.9077
P25440	FALSE	BRD2	17.8448	17.9716	17.9534	18.0505	18.0351	17.9683
Q15059	FALSE	BRD3	16.8518	16.9385	16.9594	16.9923	17.0447	16.9121
Q9NPI1	FALSE	BRD7	13.0491	13.1877	13.0525	13.297	13.1841	13.2646
Q9H0E9	FALSE	BRD8	18.0642	18.0082	18.0858	17.9473	18.0898	18.0203
Q58F21	FALSE	BRDT	15.7117	15.7918	15.7184	15.797	15.682	15.829
Q92994	FALSE	BRF1	14.3507	14.3629	14.3637	14.3257	14.246	14.4177
Q8WY22	FALSE	BRI3BP	19.002	18.9819	18.9273	19.0755	19.0263	19.048
Q8WUW1	FALSE	BRK1	17.7137	17.6598	17.8139	17.8229	17.6864	17.869
P55201	FALSE	BRPF1	16.0385	15.9295	15.8349	15.9946	15.9729	16.1033
Q9NW68	FALSE	BSDC1	14.6599	14.6919	14.8587	14.6872	14.7358	14.5677
O60566	FALSE	BUB1B	17.3456	17.2549	17.195	17.1802	16.9203	17.1343
Q9BRD0	FALSE	BUD13	15.3949	15.4341	15.3751	15.3431	15.5381	15.4294
P41223	FALSE	BUD31	18.772	18.8404	18.915	18.8592	18.9203	18.8132
Q99622	FALSE	C12orf57	18.2394	18.3007	18.3274	18.1141	18.3038	18.282
Q6ZRI6	FALSE	C15orf39	15.6484	15.5882	15.6589	15.598	15.6081	15.5725
Q8WUR7	FALSE	C15orf40	18.139	18.3491	18.2004	18.1196	18.1818	18.2479
Q32NC0	FALSE	C18orf21	14.312	14.3022	14.3274	13.9725	14.168	14.2101
Q96B23	FALSE	C18orf25	16.9803	16.9734	16.9946	16.9623	16.932	16.9718
Q8TCD1	FALSE	C18orf32	18.0424	17.993	18.0286	18.1316	17.9404	18.0785
Q9UFG5	FALSE	C19orf25	16.2385	16.3472	16.1294	16.3837	16.3225	16.2939
Q8N9M1	FALSE	C19orf47	15.3422	15.5729	15.4544	15.3671	15.4911	15.4898
Q13901	FALSE	C1D	18.3988	18.4941	18.4333	18.242	18.3556	18.4869
Q9NS00	FALSE	C1GALT1	16.6005	16.5789	16.4946	16.4968	16.5015	16.5624
Q96EU7	FALSE	C1GALT1C1	16.7196	16.8878	16.9059	17.1038	17.0289	17.0629
Q8NDD1	FALSE	C1orf131	19.4494	19.3698	19.4153	19.3032	19.2875	19.3627
Q8N6N3	FALSE	C1orf52	16.9515	17.038	17.0013	17.1172	17.2114	17.0868
Q9BVC5	FALSE	C2orf49	16.0917	16.4142	16.1861	16.2038	16.1807	16.3734
A6NCS6	FALSE	C2orf72	18.7216	18.8137	18.7171	18.6659	18.7246	18.7735
Q3KRA6	FALSE	C2orf76	16.7704	17.0481	16.9364	17.0885	16.7327	17.0157
Q5JPI3	FALSE	C3orf38	15.1935	15.1185	15.2142	15.3924	15.0457	14.9804
A6NDU8	FALSE	C5orf51	17.1778	17.2745	17.3409	17.2087	17.2108	17.4118
Q7Z4R8	TRUE	C6orf120	16.9053	16.811	16.9227	16.6618	16.796	16.7395
Q9BPX7	FALSE	C7orf25	15.7731	15.5847	15.7301	15.5167	15.738	16.4957
Q9H7E9	FALSE	C8orf33	16.633	16.5804	16.7526	16.6833	16.6039	16.6923
Q9NZ63	FALSE	C9orf78	19.9224	19.9124	19.9164	19.8754	19.9637	19.9169
P22748	TRUE	CA4	14.4739	14.4306	14.3188	14.362	14.1445	14.2021
Q9Y6J0	FALSE	CABIN1	15.9002	15.9483	16.0845	16.2106	16.1023	16.2669
Q8WUQ7	FALSE	CACTIN	15.9039	15.8699	15.8447	15.9717	15.8368	16.0426
Q86Y37	FALSE	CACUL1	16.041	15.9833	15.9462	16.1057	16.1695	15.7913
Q13555	FALSE	CAMK2G	14.4751	14.3374	14.181	14.4682	14.1967	14.2082
Q5T5Y3	FALSE	CAMSAP1	15.4252	15.5366	15.2967	15.3676	15.5598	15.3098
Q9P1Y5	FALSE	CAMSAP3	18.296	18.3131	18.2875	18.231	18.3144	18.3263
P04632	FALSE	CAPNS1	20.5348	20.4941	20.6768	20.6032	20.5995	20.5647
Q5VZK9	FALSE	CARMIL1	16.8628	16.6005	16.5157	16.5943	16.6372	16.6875
Q9HA77	FALSE	CARS2	18.2799	18.1944	18.1774	18.3508	18.3199	18.2346
O15234	FALSE	CASC3	14.9769	15.0704	14.9642	14.8839	14.8129	14.8591
Q8WXE0	FALSE	CASKIN2	15.3743	15.3676	15.4282	15.3606	15.2977	15.2842
P42574	FALSE	CASP3	14.5381	14.7453	14.5423	14.4052	14.5903	14.4888
P49662	FALSE	CASP4	16.6102	16.5795	16.9098	16.5575	16.7068	16.6769
P55212	FALSE	CASP6	17.9597	18.0867	17.8265	18.1255	18.0758	17.9643
Q14790	FALSE	CASP8	19.1596	19.2943	19.0664	19.0509	19.2367	19.2092
P22681	FALSE	CBL	14.9413	14.8662	14.7921	14.7802	14.6723	15.0329
Q75N03	FALSE	CBLL1	15.3539	15.1919	15.4408	15.5676	15.5306	15.6229
Q8N4T8	FALSE	CBR4	18.1444	18.1304	18.1376	18.0735	18.0884	18.0627
Q14781	FALSE	CBX2	16.3225	16.4762	16.4248	16.3503	16.3808	16.4469
Q9HC52	FALSE	CBX8	18.4715	18.5242	18.5859	18.5719	18.4912	18.5515
Q6P1N0	FALSE	CC2D1A	17.4767	17.5008	17.423	17.4641	17.2782	17.4468
Q5T0F9	FALSE	CC2D1B	17.4826	18.5089	18.2304	17.2663	17.2296	16.7876
Q8IWD4	FALSE	CCDC117	17.4647	17.3904	17.4506	17.2539	17.1912	17.3833
Q9H6E4	TRUE	CCDC134	20.569	20.6193	20.6362	20.6466	20.5585	20.5769
Q6PK04	FALSE	CCDC137	19.0588	19.0122	19.0292	18.9505	19.0785	19.0233
Q6PII3	FALSE	CCDC174	16.4361	16.4105	16.4268	16.349	16.599	16.5339
Q96MW1	FALSE	CCDC43	17.2552	17.2271	17.0798	17.253	17.1561	17.0989
Q96A33	TRUE	CCDC47	22.4235	22.3862	22.4474	22.4227	22.4151	22.4348
Q96ER9	FALSE	CCDC51	19.3221	19.3244	19.4139	19.3836	19.4411	19.5523
Q9P031	FALSE	CCDC59	16.986	16.8647	16.937	16.8977	16.9553	16.9633
Q9Y3X0	FALSE	CCDC9	17.108	17.1819	17.2557	17.2786	17.2477	17.2013
Q567U6	FALSE	CCDC93	14.1231	14.0586	14.0058	14.2081	14.272	14.3084
Q96F63	FALSE	CCDC97	16.392	16.5169	16.6023	16.3751	16.3645	16.2065
P20248	FALSE	CCNA2	17.0837	17.0811	17.0446	17.0029	17.0818	16.9072
P14635	FALSE	CCNB1	20.03	20.056	20.007	19.889	19.9254	19.8808
Q96S94	FALSE	CCNL2	15.277	14.9777	15.0296	14.8724	15.1812	15.2635
O60563	FALSE	CCNT1	15.8448	15.6849	15.7703	15.8884	15.7859	15.7454
Q9ULG6	FALSE	CCPG1	16.7082	16.542	16.4376	16.659	16.5381	16.5216
P46092	FALSE	CCR10	15.8884	15.8319	15.5895	15.6263	15.6565	15.6286
P51684	FALSE	CCR6	13.3364	13.4106	13.4037	13.4485	13.5	13.4398
P86790	FALSE	CCZ1B	17.5778	17.6263	17.631	17.5045	17.3433	17.5979
Q8TDQ1	TRUE	CD300LF	13.9728	14.1591	13.9873	14.0377	14.2734	14.3208
Q8IX05	TRUE	CD302	14.814	14.8149	14.7871	14.9432	14.7928	14.8303
Q9NPF0	TRUE	CD320	17.3269	17.1909	17.1974	17.1588	17.2346	17.3527
Q13042	FALSE	CDC16	17.2212	17.2016	17.3299	17.3206	17.1545	17.2791
Q12834	FALSE	CDC20	17.2862	17.2487	17.3242	16.917	17.0233	17.202
P30307	FALSE	CDC25C	15.1669	15.357	15.204	15.2068	15.3226	15.3549
Q8NHZ8	FALSE	CDC26	17.013	17.1658	17.2489	17.059	17.0405	16.9231
Q7L3B6	FALSE	CDC37L1	14.6739	14.6264	14.7508	14.6064	14.6083	14.8437
O60508	FALSE	CDC40	18.3507	18.2694	18.4352	18.4748	18.2927	18.3308
Q5VT25	FALSE	CDC42BPA	15.2408	15.3476	15.2538	15.3158	15.2553	15.1314
Q9Y5S2	FALSE	CDC42BPB	18.3329	18.3022	18.3015	18.3246	18.2764	18.2256
Q9H3Q1	FALSE	CDC42EP4	17.597	17.4866	17.7031	17.4379	17.4798	17.4884
Q99741	FALSE	CDC6	14.4668	14.3171	14.2005	14.5061	14.616	14.8343
Q69YH5	FALSE	CDCA2	15.9447	15.7625	15.9598	15.7896	15.8646	15.8141
Q96FF9	FALSE	CDCA5	13.961	13.9434	13.8808	13.5718	13.7959	13.5766
Q53HL2	FALSE	CDCA8	17.5337	17.5856	17.4236	17.3558	17.5515	17.5043
Q9ULB4	TRUE	CDH9	15.2164	14.9814	15.4952	15.2725	15.1603	15.534
Q15131	FALSE	CDK10	12.128	12.2522	12.2504	12.3481	12.4907	12.1797
P21127	FALSE	CDK11B	20.9076	20.9023	20.9425	20.8998	20.8527	20.8943
Q14004	FALSE	CDK13	17.2046	17.254	17.0711	17.2038	17.1677	17.1236
O14519	FALSE	CDK2AP1	18.6891	18.7345	18.7401	18.7723	18.7829	18.7115
P11802	FALSE	CDK4	18.4175	18.4133	18.4621	18.5035	18.376	18.3698
Q00535	FALSE	CDK5	16.2531	16.4358	16.3796	16.3586	16.4204	16.5618
Q13319	FALSE	CDK5R2	15.2851	15.2665	15.3272	15.4439	15.0478	15.5243
Q96SZ6	FALSE	CDK5RAP1	13.9101	13.9114	13.6583	13.8044	13.9107	13.9068
Q96SN8	FALSE	CDK5RAP2	14.0953	13.8935	13.9581	13.8888	13.6197	13.9629
Q00534	FALSE	CDK6	17.5018	17.4076	17.6325	17.341	17.3373	17.4448
P50750	FALSE	CDK9	17.0251	16.8697	17.0304	16.9787	16.9208	16.8707
Q5VV42	FALSE	CDKAL1	16.0316	16.0337	15.9822	16.1316	16.0314	15.9208
Q9NXV6	FALSE	CDKN2AIP	17.9955	17.971	17.9457	17.9998	17.9455	17.9818
Q96HQ2	FALSE	CDKN2AIPNL	18.911	18.806	18.8435	18.8619	18.9071	18.9949
Q16667	FALSE	CDKN3	14.7311	14.9535	14.9871	14.1655	14.183	14.2273
Q9H211	FALSE	CDT1	16.018	16.2098	16.1914	15.9814	16.0323	16.1016
Q99626	FALSE	CDX2	17.0686	17.074	16.8042	16.806	16.9397	16.6859
Q9Y232	FALSE	CDYL	15.8895	15.8747	15.8108	15.6665	15.763	15.8464
P17676	FALSE	CEBPB	15.8859	15.7988	15.901	15.7312	15.745	15.8815
Q03701	FALSE	CEBPZ	20.6833	20.7433	20.6908	20.6988	20.657	20.7302
Q9BXF3	FALSE	CECR2	17.0587	17.0976	17.0666	17.0259	16.9664	16.9881
P07199	FALSE	CENPB	14.136	14.112	14.0223	14.1961	14.2607	14.1187
P49454	FALSE	CENPF	17.4195	17.4962	17.4324	17.5634	17.5956	17.6213
Q9H3R5	FALSE	CENPH	14.3313	14.8114	14.2878	14.4581	14.9146	14.9789
Q92674	FALSE	CENPI	16.1569	16.2778	16.2094	16.1234	16.2475	16.3472
Q9NSP4	FALSE	CENPM	16.9291	16.9839	17.0238	16.8626	16.9371	16.7977
Q96BT3	FALSE	CENPT	13.0532	13.2265	13.2848	13.0301	13.1993	13.1305
Q71F23	FALSE	CENPU	13.5089	13.5254	13.5937	13.6463	13.8866	13.4766
Q5EE01	FALSE	CENPW	13.173	13.0312	13.148	13.1137	13.0626	12.8395
Q5SW79	FALSE	CEP170	18.5805	18.5412	18.4974	18.4523	18.545	18.5279
Q8TEP8	FALSE	CEP192	16.2122	16.2444	16.4757	16.3157	16.4021	16.3558
Q9BV73	FALSE	CEP250	11.8449	12.3367	12.3153	11.6071	11.8269	11.9143
Q5VT06	FALSE	CEP350	16.8913	16.8738	16.6922	16.6654	16.9293	17.1381
Q53EZ4	FALSE	CEP55	17.8915	17.8162	17.8587	17.9672	17.9612	17.8787
Q8TAP6	FALSE	CEP76	15.2	15.4891	15.5776	15.4658	15.3856	15.4164
Q9Y6K0	FALSE	CEPT1	17.138	17.168	17.1771	17.3162	17.2084	17.2716
Q96G23	FALSE	CERS2	19.739	19.5429	19.7	19.7916	19.6747	19.7874
Q6ZMG9	FALSE	CERS6	18.8174	18.8075	18.7843	18.78	18.8132	18.8339
Q9Y5P4	FALSE	CERT1	16.4965	16.3743	16.5082	16.5305	16.5804	16.5539
P57076	FALSE	CFAP298	16.1886	16.1801	16.2031	16.2254	16.1305	16.2585
Q9UFW8	FALSE	CGGBP1	16.8363	16.9885	16.8007	16.8303	16.8886	17.0616
Q8WUX2	FALSE	CHAC2	15.407	15.7977	15.7779	15.7485	15.7457	15.9184
Q13111	FALSE	CHAF1A	18.4706	18.6115	18.7016	18.6011	18.5603	18.4668
Q9NX63	FALSE	CHCHD3	21.3171	21.3438	21.3123	21.34	21.3193	21.278
O14646	FALSE	CHD1	18.5119	18.4429	18.5043	18.4753	18.4208	18.4884
Q86WJ1	FALSE	CHD1L	17.5364	17.5649	17.5961	17.4949	17.5994	17.5988
O14647	FALSE	CHD2	15.3823	15.1263	15.1543	15.2379	15.3729	15.2111
Q9P2D1	FALSE	CHD7	19.0705	19.1224	19.0441	19.0532	19.0525	19.005
Q8NE62	FALSE	CHDH	18.1448	18.0847	18.1787	18.0389	18.161	18.0243
O14757	FALSE	CHEK1	15.7623	15.767	16.0022	15.7261	15.6021	15.6547
O43633	FALSE	CHMP2A	16.9727	16.8796	16.9564	17.0575	16.9385	16.9581
Q96FZ7	FALSE	CHMP6	14.1076	14.133	14.2725	14.1681	14.0392	14.0935
Q8WUX9	FALSE	CHMP7	15.8675	16.1056	15.8933	15.9076	16.0863	15.9486
Q99653	FALSE	CHP1	16.5639	16.415	16.5362	16.4748	16.3275	16.2248
Q8WUD6	FALSE	CHPT1	15.594	15.8393	15.5948	15.7517	15.9035	15.7613
Q8NET6	FALSE	CHST13	16.8083	16.8522	16.8944	16.6649	16.6745	16.6689
Q86X52	FALSE	CHSY1	13.1364	12.9452	12.922	13.0682	12.9535	13.1698
O15111	FALSE	CHUK	17.6886	17.6728	17.5104	17.7152	17.5892	17.6617
Q8WUH1	FALSE	CHURC1	16.8235	16.9371	16.8373	16.7992	16.878	16.8135
Q9H5X1	FALSE	CIAO2A	14.4348	14.3281	14.5623	14.472	14.3957	14.5399
Q9Y3D0	FALSE	CIAO2B	17.9193	17.8796	17.9665	17.8605	18.014	17.9232
Q99828	FALSE	CIB1	16.5808	16.6666	16.4015	16.3792	16.6731	16.6652
Q8N5K1	FALSE	CISD2	20.8051	20.6812	20.7208	20.816	20.7708	20.8136
Q8WWK9	FALSE	CKAP2	18.2427	18.1451	18.2574	18.0126	18.1296	18.0817
Q7Z460	FALSE	CLASP1	19.7105	19.7247	19.7532	19.6716	19.6599	19.7008
Q8N2M8	FALSE	CLASRP	16.8189	16.8533	16.7605	16.7818	16.751	16.7153
Q96S66	TRUE	CLCC1	20.4624	20.4582	20.4636	20.471	20.3938	20.5355
O14967	TRUE	CLGN	19.6851	19.8008	19.7993	19.774	19.8205	19.8133
Q9UDT6	FALSE	CLIP2	19.1784	19.0315	19.0521	19.0851	19.0991	19.112
Q13286	FALSE	CLN3	13.2039	13.5176	13.3791	12.9484	13.3227	13.1969
Q9NWW5	FALSE	CLN6	17.0724	16.8519	16.9668	16.8765	17.1071	17.196
Q92989	FALSE	CLP1	16.5973	16.6743	16.5258	16.6954	16.6473	16.7041
Q9H078	FALSE	CLPB	18.7891	18.9861	18.9626	18.9662	19.0399	18.997
O96005	FALSE	CLPTM1	20.5662	20.5311	20.5331	20.5055	20.5564	20.5344
Q96KA5	FALSE	CLPTM1L	18.6679	18.5653	18.6757	18.6796	18.7732	18.6771
Q9HAW4	FALSE	CLSPN	16.7134	16.8114	16.5056	16.4649	16.4463	16.5886
Q96DG6	FALSE	CMBL	19.2491	19.2171	19.0949	19.3493	19.218	19.2306
Q7Z7K0	FALSE	CMC1	14.4178	14.4698	14.3694	14.4892	14.3269	14.353
Q9NRP2	FALSE	CMC2	19.0254	19.014	19.0746	19.0375	19.0288	18.9964
Q8IY22	FALSE	CMIP	16.4745	16.4657	16.6619	16.6894	16.5763	16.519
Q9BQ75	FALSE	CMSS1	18.5508	18.5004	18.5434	18.3972	18.4765	18.4469
Q9NX76	FALSE	CMTM6	18.767	19.0639	18.8264	18.9275	18.785	18.8114
Q8N1G2	FALSE	CMTR1	17.7426	17.6845	17.6006	17.5803	17.7127	17.6606
Q8N9A8	FALSE	CNEP1R1	14.9456	15.0655	15.0296	14.9651	14.8596	14.8404
Q9P003	FALSE	CNIH4	17.3557	17.2474	17.4721	17.3375	17.4891	17.6099
Q9H8M5	FALSE	CNNM2	14.8395	14.6223	14.862	14.8565	14.8197	14.7143
Q8NE01	FALSE	CNNM3	15.4641	15.1796	15.2012	15.3922	15.2632	15.3789
Q9UFF9	FALSE	CNOT8	14.5322	14.5979	14.5644	14.6539	14.6152	14.5342
Q9Y2R0	FALSE	COA3	20.1201	20.1537	20.24	20.1099	20.2019	20.1059
Q86WW8	FALSE	COA5	15.216	15.2257	15.1935	15.263	15.0562	15.1889
O75128	FALSE	COBL	17.8193	17.1176	17.3493	17.1286	17.2964	17.7865
P83436	FALSE	COG7	17.368	17.7828	17.5135	17.3064	17.3694	17.4105
P38432	FALSE	COIL	19.62	19.6132	19.6154	19.5968	19.5975	19.5613
Q9P218	TRUE	COL20A1	16.8119	17.482	17.1112	17.1374	17.5507	16.892
Q9UBI1	FALSE	COMMD3	17.2417	17.3465	17.2527	17.26	17.4856	17.4211
Q9H0A8	FALSE	COMMD4	17.8265	17.9475	17.9541	17.7665	17.8775	17.8798
Q7Z4G1	FALSE	COMMD6	18.2517	18.2505	18.0896	18.1639	18.0833	18.1884
Q9NX08	FALSE	COMMD8	18.5437	18.5409	18.4914	18.6081	18.6648	18.4235
P21964	FALSE	COMT	19.5281	19.4524	19.5349	19.6218	19.4957	19.5477
Q8WXC6	FALSE	COPS9	13.9383	13.8512	13.8622	13.8606	14.1523	13.915
Q99807	FALSE	COQ7	15.0677	15.0627	15.0666	15.1268	14.9471	15.1109
Q8NI60	FALSE	COQ8A	18.2742	18.2187	18.4124	18.4678	18.337	18.2837
O75208	FALSE	COQ9	17.6712	17.4665	17.5549	17.3759	17.6875	17.7856
P31146	FALSE	CORO1A	14.0325	14.098	14.1289	13.9455	14.0129	13.8485
Q92828	FALSE	CORO2A	17.6735	17.6798	17.7284	17.8007	17.6852	17.594
Q96I36	FALSE	COX14	18.5021	18.5934	18.6666	18.4422	18.5269	18.6135
Q7KZN9	FALSE	COX15	20.302	20.433	20.3743	20.3104	20.5009	20.3718
Q49B96	FALSE	COX19	18.3402	18.5383	18.5638	18.4961	18.5276	18.6214
Q5RI15	FALSE	COX20	17.8582	17.8539	18.0683	18.0206	18.0803	17.94
P20674	FALSE	COX5A	22.4443	22.6044	22.6597	22.6409	22.6354	22.557
P14406	FALSE	COX7A2	21.6953	21.7013	21.7381	21.7776	21.8739	21.8728
O14548	FALSE	COX7A2L	19.2214	19.1577	19.2694	19.239	19.1609	19.1769
P15954	FALSE	COX7C	20.6519	20.3997	20.6109	20.7991	20.4589	20.481
P10176	FALSE	COX8A	17.6465	17.5151	17.5002	17.5383	17.3375	17.3303
O14810	FALSE	CPLX1	18.1729	18.1302	18.1765	18.1507	18.2274	18.2325
O75131	FALSE	CPNE3	20.9336	20.8613	20.8231	20.8227	20.8612	20.8695
Q86YQ8	FALSE	CPNE8	13.9961	14.3487	14.2871	14.2538	14.2422	14.07
P31327	FALSE	CPS1	20.4924	20.524	20.4431	20.459	20.4883	20.5374
P50416	FALSE	CPT1A	17.0217	17.0568	16.9017	17.01	16.9328	16.9723
P23786	FALSE	CPT2	20.997	21.0381	20.9702	21.0665	21.0459	21.11
Q6ZU35	FALSE	CRACD	15.2367	15.1974	15.0956	15.1992	15.0368	14.9618
Q96SW2	FALSE	CRBN	17.3348	17.3364	17.3767	17.2933	17.3704	17.3333
Q92793	FALSE	CREBBP	15.5827	15.6089	15.6784	15.5556	15.6782	15.5578
Q96HD1	TRUE	CRELD1	16.1568	16.4401	16.2064	16.426	16.3936	16.5456
Q9P021	FALSE	CRIPT	12.5631	12.4013	12.509	12.5688	12.3377	12.5071
Q53ET0	FALSE	CRTC2	16.5487	16.5448	16.604	16.6796	16.5497	16.5787
O95825	FALSE	CRYZL1	17.4361	17.379	17.3701	17.4389	17.2989	17.1733
P48730	FALSE	CSNK1D	17.0434	17.133	17.1121	17.1418	17.2229	17.183
P49674	FALSE	CSNK1E	17.5447	17.6902	17.6636	17.5638	17.8075	17.7239
P68400	FALSE	CSNK2A1	20.4289	20.4524	20.4003	20.3371	20.3241	20.5941
P67870	FALSE	CSNK2B	19.3909	19.4581	19.5653	19.4533	19.4725	19.4663
P21291	FALSE	CSRP1	14.8465	15.0692	15.0646	14.9726	15.1192	14.9965
Q16527	FALSE	CSRP2	16.9482	16.9778	16.8905	16.8674	16.7789	16.7587
Q9H0L4	FALSE	CSTF2T	17.0691	17.1388	17.2361	17.113	17.1353	17.1238
P56545	FALSE	CTBP2	15.5707	15.197	15.2664	15.1271	15.1964	15.3816
P49711	FALSE	CTCF	19.3572	19.4676	19.3889	19.4427	19.5066	19.4846
Q9UBT7	FALSE	CTNNAL1	13.5815	13.6049	13.5977	13.7535	13.862	14.4507
Q9NSA3	FALSE	CTNNBIP1	13.8727	14.4966	14.4682	14.1062	14.4767	13.7681
Q9UQB3	FALSE	CTNND2	14.2664	14.386	14.4003	14.3177	14.346	14.3558
O60911	TRUE	CTSV	17.9239	17.9298	17.8969	17.8348	17.7881	17.8299
Q9NWM3	FALSE	CUEDC1	17.165	16.3259	16.9885	17.3105	16.7748	16.9256
Q9H467	FALSE	CUEDC2	13.9704	14.0503	13.9991	14.2375	13.8333	14.0791
Q13619	FALSE	CUL4A	19.0015	19.0579	19.0907	19.0234	18.9988	18.9745
Q93034	FALSE	CUL5	17.9286	18.0558	18.0012	18.1123	18.0782	18.1322
Q96C57	FALSE	CUSTOS	16.3105	16.3365	16.4136	16.3408	16.6014	16.5317
O60888	TRUE	CUTA	15.3408	15.1046	15.3758	15.1228	15.3185	15.6661
Q13948	FALSE	CUX1	17.4366	17.4149	17.4311	17.3139	17.3808	17.5003
Q9P013	FALSE	CWC15	18.6547	18.8813	18.8841	18.8295	18.7741	18.7433
Q9HCG8	FALSE	CWC22	17.258	17.2545	17.1666	17.1726	17.1939	17.1178
Q6UX04	FALSE	CWC27	17.5686	17.5167	17.4995	17.7487	17.4971	17.3802
Q2TBE0	FALSE	CWF19L2	17.2747	17.1735	17.2694	17.3214	17.1886	17.3355
Q9P0U4	FALSE	CXXC1	15.0374	15.1604	15.0395	15.0295	15.1589	14.9948
Q9UHQ9	FALSE	CYB5R1	19.0768	19.0976	19.0567	18.9935	19.0551	19.0552
P13498	FALSE	CYBA	18.1209	18.2894	18.0768	18.2359	18.2226	18.1365
P08574	FALSE	CYC1	20.4321	20.3745	20.3938	20.3963	20.4402	20.448
P04798	FALSE	CYP1A1	19.8301	19.7653	19.7605	19.4203	19.4451	19.543
Q6UW02	FALSE	CYP20A1	14.7801	14.6201	14.6318	14.5687	14.7968	14.6137
Q02318	FALSE	CYP27A1	15.6377	15.7167	15.8078	15.6598	15.8433	15.6587
P51589	FALSE	CYP2J2	13.6439	13.5742	13.6505	13.6478	13.7913	13.5396
Q16850	FALSE	CYP51A1	21.4134	21.3618	21.4092	21.4705	21.5325	21.4264
P61803	FALSE	DAD1	20.8705	20.9412	20.965	20.8204	20.8675	20.9011
P51398	FALSE	DAP3	21.3509	21.3128	21.1343	21.2666	21.2775	21.2663
O43293	FALSE	DAPK3	15.8017	15.7828	15.805	15.6864	15.6444	15.8068
Q6PI48	FALSE	DARS2	21.2745	21.2557	21.2968	21.4207	21.3278	21.2955
Q96EP5	FALSE	DAZAP1	19.5435	19.4755	19.6018	19.4944	19.6303	19.6889
Q9UK59	FALSE	DBR1	19.5262	19.5175	19.4837	19.4631	19.5434	19.5295
P11182	FALSE	DBT	20.5296	20.5188	20.5613	20.5619	20.5229	20.4476
Q8TEB1	FALSE	DCAF11	15.5284	15.4986	15.4521	15.3556	15.4458	15.4875
Q9NV06	FALSE	DCAF13	17.7826	17.8319	17.8858	17.8722	17.848	17.8792
Q9NXF7	FALSE	DCAF16	18.8961	18.7815	18.833	18.9133	18.788	18.8885
Q8NA75	FALSE	DCAF4L2	16.5116	16.4041	16.4842	16.4582	16.4266	16.4362
Q58WW2	FALSE	DCAF6	16.9535	17.0938	16.8998	16.8972	17.0671	16.906
P81605	TRUE	DCD	19.6557	19.6159	19.474	19.6569	19.4966	19.3467
Q9NPI6	FALSE	DCP1A	18.3774	18.239	18.2381	18.3664	18.3118	18.3328
Q8IZD4	FALSE	DCP1B	17.7048	17.6194	17.484	17.5757	17.7061	17.5956
Q8IU60	FALSE	DCP2	17.0892	17.1169	17.0472	17.1193	17.0046	17.0168
O00399	FALSE	DCTN6	16.8568	16.8224	16.7749	16.721	16.6052	16.7512
Q8IWE4	FALSE	DCUN1D3	16.3006	16.2177	16.1799	16.1763	16.0715	16.0474
Q9BTE7	FALSE	DCUN1D5	19.5031	19.3817	19.4103	19.469	19.5442	19.3946
Q9BW61	FALSE	DDA1	18.9601	18.9571	19.0111	19.0576	19.0093	18.9812
Q8NEL9	FALSE	DDHD1	12.0525	12.3532	11.8972	11.6117	12.2035	11.4552
O94830	FALSE	DDHD2	15.0745	14.9104	14.8337	15.0428	15.1065	14.7627
Q96HY6	TRUE	DDRGK1	18.157	18.0038	17.8906	17.9351	18.0299	18.0322
Q13206	FALSE	DDX10	18.9129	19.0102	18.9635	18.9763	18.9917	18.8793
Q92771	FALSE	DDX12P	14.2536	14.1142	14.0405	14.1336	14.0334	14.0746
Q96GQ7	FALSE	DDX27	21.2721	21.2825	21.2488	21.3062	21.2264	21.3174
Q9NUL7	FALSE	DDX28	15.2767	15.3809	15.4284	15.2596	15.4497	15.0426
Q9H8H2	FALSE	DDX31	16.7376	16.6532	16.7546	16.7925	16.775	16.7291
Q9NXZ2	FALSE	DDX43	18.0538	18.08	18.1776	18.0356	18.0326	18.0239
Q9H0S4	FALSE	DDX47	20.6202	20.6925	20.687	20.6489	20.6822	20.7189
Q9Y6V7	FALSE	DDX49	20.8788	20.9334	21.074	20.9691	20.864	20.9228
Q9BQ39	FALSE	DDX50	19.2698	19.3307	19.3434	19.3393	19.3327	19.3888
Q8N8A6	FALSE	DDX51	16.6856	16.7885	16.7959	16.7041	16.5944	16.7279
Q9Y2R4	FALSE	DDX52	19.634	19.6354	19.5256	19.4776	19.5246	19.6447
Q8TDD1	FALSE	DDX54	20.5592	20.5844	20.5635	20.6029	20.6024	20.5235
Q9NY93	FALSE	DDX56	21.1347	21.188	21.1992	21.1702	21.1573	21.2162
Q16698	FALSE	DECR1	22.6853	22.6614	22.649	22.6893	22.7366	22.7103
Q8TEH3	FALSE	DENND1A	17.2793	17.2977	17.1497	17.2723	17.1876	17.114
P78524	FALSE	DENND2B	14.4679	14.6611	14.6305	14.6497	14.4108	14.811
Q7Z401	FALSE	DENND4A	14.7281	15.0364	15.035	14.9848	15.0964	15.1054
Q5VZ89	FALSE	DENND4C	17.5011	17.5093	17.4429	17.6103	17.504	17.4728
Q9BUN8	FALSE	DERL1	17.0743	17.0854	17.095	17.2167	17.1674	17.171
P0CG12	FALSE	DERPC	15.4454	15.6358	15.5153	15.7166	15.5849	15.6598
Q6ICB0	FALSE	DESI1	16.1219	16.4996	16.5019	16.6293	16.4832	16.2747
O75907	FALSE	DGAT1	18.1309	18.0966	17.9213	17.9127	17.9991	18.0334
Q13574	FALSE	DGKZ	12.395	12.4528	12.4993	12.4352	11.9185	12.6983
Q15392	TRUE	DHCR24	22.4903	22.4583	22.4374	22.4778	22.4869	22.4569
Q02127	FALSE	DHODH	17.5224	17.5225	17.5236	17.3612	17.4159	17.7604
Q6UX07	TRUE	DHRS13	13.6627	13.6482	13.7136	13.5947	13.5734	13.7775
O75911	FALSE	DHRS3	19.1386	19.0972	19.079	19.0517	19.1512	19.2154
Q9Y394	TRUE	DHRS7	18.4186	18.2098	18.3184	18.1978	18.1843	18.3063
Q6IAN0	FALSE	DHRS7B	17.3886	17.3982	17.3552	17.2328	17.44	17.3719
O60231	FALSE	DHX16	19.8372	19.8476	19.943	19.837	19.8408	19.9437
Q7Z478	FALSE	DHX29	17.91	18.0333	17.907	17.9357	18.1133	18.0447
Q7L2E3	FALSE	DHX30	21.4539	21.3749	21.3924	21.4311	21.395	21.3547
Q9H6R0	FALSE	DHX33	16.4295	16.3536	16.3394	16.3612	16.2865	16.3793
Q8IX18	FALSE	DHX40	16.7019	16.5988	16.677	16.4496	16.6906	16.8226
Q6P158	FALSE	DHX57	15.8728	15.819	15.9474	15.9774	15.8839	15.585
Q9UPY3	FALSE	DICER1	14.7768	14.6062	14.7224	14.8271	14.7236	14.7181
Q9BTC0	FALSE	DIDO1	20.3191	20.3173	20.327	20.305	20.3538	20.282
Q5T7M9	FALSE	DIPK1A	13.2216	13.199	13.1861	13.2235	13.1641	13.1191
Q8TDM6	FALSE	DLG5	12.8156	12.9442	13.3396	13.4539	14.4875	13.1758
Q9NPF5	FALSE	DMAP1	18.5204	18.515	18.4394	18.5499	18.5015	18.5706
P11532	FALSE	DMD	15.8154	15.827	15.7222	15.8357	15.7976	15.7767
Q8IVF4	FALSE	DNAH10	16.8292	16.7436	16.0038	15.9108	16.2928	16.2165
Q96EY1	FALSE	DNAJA3	20.9224	20.9104	20.9959	20.9708	20.9904	20.9244
Q9NXW2	FALSE	DNAJB12	17.0109	17.0289	16.9026	17.0024	16.9077	16.9685
Q8TBM8	FALSE	DNAJB14	16.8609	16.6728	16.7186	16.856	16.814	16.7446
Q9UDY4	FALSE	DNAJB4	15.4709	15.5787	15.6533	15.4602	15.7003	15.6833
Q9NVH1	FALSE	DNAJC11	19.8773	19.9424	19.8555	19.7913	19.8104	19.8176
O75165	FALSE	DNAJC13	18.8394	18.7687	18.7843	18.7748	18.7842	18.7739
Q9NVM6	FALSE	DNAJC17	14.4263	14.548	14.677	14.7906	14.5249	14.6248
Q96DA6	FALSE	DNAJC19	20.0743	20.0876	20.0357	20.1018	20.1326	20.0479
Q5F1R6	FALSE	DNAJC21	17.5963	17.546	17.3331	17.5155	17.4819	17.5294
Q9H1X3	FALSE	DNAJC25	16.9906	16.9859	16.9552	16.7909	16.8507	16.965
Q13217	TRUE	DNAJC3	19.0666	19.1871	19.183	19.3416	19.3026	19.2761
Q9H3Z4	FALSE	DNAJC5	17.2078	17.1143	17.2493	17.0585	17.0976	17.2727
Q9UQ16	FALSE	DNM3	16.0831	16.1914	16.3456	16.4845	16.3971	16.4236
Q14185	FALSE	DOCK1	15.35	15.3005	15.3691	15.2714	15.3154	15.299
Q8N1I0	FALSE	DOCK4	15.2207	15.6168	15.3363	15.3201	15.4152	15.2325
Q96HP0	FALSE	DOCK6	15.7224	15.7336	15.7337	15.6987	15.6649	15.6067
Q86YN1	FALSE	DOLPP1	17.5573	17.4312	17.5006	17.6273	17.4311	17.4233
Q9Y3R5	FALSE	DOP1B	15.247	15.1133	15.161	15.1657	15.2647	15.4063
Q9H3H5	FALSE	DPAGT1	18.2396	18.1649	18.1501	18.1065	18.1902	18.0725
Q9BVM2	FALSE	DPCD	16.4169	16.5474	16.5112	16.4418	16.3659	16.4424
O60762	FALSE	DPM1	19.9558	19.9503	19.9719	20.0235	20.0062	20.0525
Q9P2X0	FALSE	DPM3	17.1237	17.1322	17.3238	17.3662	17.4377	17.3176
Q6NUT2	FALSE	DPY19L2	17.9157	17.8708	18.1179	18.0087	17.6544	18.0671
Q6ZPD9	FALSE	DPY19L3	12.6976	12.6065	13.0196	12.5638	12.5709	12.9001
Q12882	FALSE	DPYD	16.5639	16.5909	16.5021	16.6759	16.5317	16.4692
P55039	FALSE	DRG2	19.9747	20.03	19.9648	20.0529	20.0614	19.9856
Q9NRR4	FALSE	DROSHA	15.8195	15.8182	15.6569	15.7498	15.559	15.561
Q03001	FALSE	DST	19.7374	19.5649	19.6325	19.6866	19.4955	19.686
Q9NZJ0	FALSE	DTL	17.1682	17.1509	17.2381	17.1041	17.146	17.1651
Q86UW9	FALSE	DTX2	13.8236	13.5844	13.4206	13.8178	13.635	13.5303
Q8TDB6	FALSE	DTX3L	14.5863	14.2203	14.4455	14.641	14.5678	14.4248
Q9NX74	FALSE	DUS2	16.1667	16.1464	16.0667	16.113	16.215	16.2483
Q96G46	FALSE	DUS3L	16.4579	16.731	16.711	16.5983	16.4299	16.4174
Q9UNI6	FALSE	DUSP12	17.3529	17.3958	17.4196	17.3188	17.2477	17.3137
Q99956	FALSE	DUSP9	19.8418	19.824	19.837	19.8242	19.8793	19.8791
Q92997	FALSE	DVL3	15.5385	15.5328	15.7968	15.1873	15.4765	15.5693
Q9NP97	FALSE	DYNLRB1	18.0434	18.1836	18.126	18.1248	18.0664	18.0463
Q5JPH6	FALSE	EARS2	18.8579	18.8009	18.8432	18.8659	18.8244	18.8289
Q99848	FALSE	EBNA1BP2	22.1103	22.1144	22.0763	22.0918	22.0807	22.0922
Q15125	FALSE	EBP	19.0477	18.9559	18.9214	19.1523	19.0788	18.8612
O95905	FALSE	ECD	14.7547	14.7353	14.6601	14.6663	14.6483	14.4677
Q9NTX5	FALSE	ECHDC1	18.8769	18.7937	18.75	18.8724	18.8351	18.8645
Q96DC8	FALSE	ECHDC3	14.1902	14.439	14.1325	14.4568	14.6443	14.4835
O75521	FALSE	ECI2	20.9805	20.9256	20.9851	20.935	20.9928	20.9762
Q9BQ95	FALSE	ECSIT	17.4091	17.5377	17.5064	17.4133	17.4974	17.3618
Q9H8V3	FALSE	ECT2	17.7437	17.746	17.7705	17.6749	17.6332	17.7323
Q9BZQ6	TRUE	EDEM3	17.4272	17.276	17.3001	17.2517	17.3743	17.4153
Q3B7T1	FALSE	EDRF1	16.6442	16.5911	16.5131	16.5685	16.5124	16.6109
P57772	FALSE	EEFSEC	18.964	19.0055	18.9126	18.955	18.8808	18.9761
Q7L9B9	FALSE	EEPD1	14.0932	13.928	14.1169	14.2016	14.0356	14.0446
Q7Z2Z2	FALSE	EFL1	13.6788	13.5751	13.6332	13.3891	13.7007	13.4749
Q9GZT9	FALSE	EGLN1	16.1143	16.0448	16.1026	16.0035	16.187	15.9058
Q8NDI1	FALSE	EHBP1	19.5321	19.4998	19.5098	19.5573	19.5864	19.4833
Q9H223	FALSE	EHD4	18.4028	18.3619	18.2854	18.2612	18.2815	18.4315
Q9H9B1	FALSE	EHMT1	17.512	17.6649	17.5865	17.5784	17.4778	17.4896
Q96KQ7	FALSE	EHMT2	15.2261	15.2513	14.9718	15.7433	15.7788	15.6681
P41567	FALSE	EIF1	21.8558	21.7835	21.8129	21.642	21.6907	21.6948
O60739	FALSE	EIF1B	16.9243	16.8816	16.7316	16.8114	16.67	16.8766
Q9NZJ5	TRUE	EIF2AK3	14.9475	15.0087	15.0801	15.1659	15.241	15.3421
P41214	FALSE	EIF2D	17.3945	17.4476	17.4177	17.6541	17.6341	17.6219
O43432	FALSE	EIF4G3	18.4019	18.465	18.4614	18.453	18.3952	18.4381
Q9GZV4	FALSE	EIF5A2	18.3836	18.1485	18.3046	18.1793	17.9624	18.3604
O00472	FALSE	ELL2	15.9601	15.9673	15.8456	15.7584	15.8363	15.8338
Q8IZ81	FALSE	ELMOD2	16.817	16.8507	17.206	17.0613	17.0531	17.0789
Q9BW60	FALSE	ELOVL1	18.2137	18.2014	18.1682	18.1925	18.1626	18.0948
Q9NYP7	FALSE	ELOVL5	18.4837	18.5185	18.4908	18.4854	18.3889	18.6094
Q96EB1	FALSE	ELP4	16.1938	16.2256	16.3032	16.2403	16.1583	16.2246
Q0PNE2	FALSE	ELP6	15.2853	15.3827	15.4764	15.4595	15.2437	15.351
Q8N766	TRUE	EMC1	21.1061	21.079	21.1154	21.1368	21.0956	21.0763
Q15006	FALSE	EMC2	19.3563	19.2662	19.2569	19.311	19.2652	19.2726
Q9P0I2	FALSE	EMC3	18.4931	18.5905	18.6378	18.5868	18.5343	18.6347
Q9NPA0	TRUE	EMC7	19.1375	19.1276	19.2003	19.1424	19.0459	19.0554
O43402	FALSE	EMC8	17.4224	17.4293	17.2466	17.6237	17.3866	17.3687
P50402	FALSE	EMD	19.5072	19.4903	19.5173	19.5684	19.5196	19.5069
Q32P44	FALSE	EML3	14.7636	14.8052	14.7554	14.7994	15.0134	14.7104
Q09472	FALSE	EP300	17.2316	17.2526	17.1266	17.1868	17.3163	17.2042
Q96L91	FALSE	EP400	18.9703	18.901	18.8718	18.931	18.9606	18.9079
Q9HCM4	FALSE	EPB41L5	16.2019	16.394	16.3154	16.0021	16.0959	16.1971
P29317	TRUE	EPHA2	19.5604	19.6973	19.6729	19.6758	19.6435	19.6456
P07099	FALSE	EPHX1	20.6524	20.6948	20.7821	20.7709	20.843	20.6983
Q12929	FALSE	EPS8	18.5018	18.4785	18.5464	18.4576	18.56	18.5503
Q9H6S3	FALSE	EPS8L2	18.1885	18.2602	18.3301	18.2797	18.3276	18.242
Q8TE67	FALSE	EPS8L3	19.2629	19.2194	19.2276	19.1948	19.2606	19.3175
O75616	FALSE	ERAL1	17.5496	17.6743	17.6483	17.7164	17.6387	17.5568
Q8IUD2	FALSE	ERC1	18.9037	18.8835	18.9806	18.9871	18.9475	19.0092
P19447	FALSE	ERCC3	18.6755	18.6794	18.6918	18.69	18.6344	18.6002
Q92889	FALSE	ERCC4	14.1478	14.3315	14.0492	14.04	14.2491	14.3648
Q2NKX8	FALSE	ERCC6L	15.8551	15.9888	16.0187	15.9186	15.7695	15.9728
P50548	FALSE	ERF	16.2087	16.1011	16.2591	16.0555	15.9336	16.1403
Q969X5	FALSE	ERGIC1	20.3783	20.2948	20.3508	20.3427	20.3343	20.3313
Q9Y282	FALSE	ERGIC3	19.3873	19.4358	19.4473	19.4666	19.4898	19.3652
Q8IV48	FALSE	ERI1	19.2765	19.1746	19.2175	19.2744	19.1494	19.1733
O43414	FALSE	ERI3	16.806	16.846	16.7422	16.8989	16.9011	17.0371
Q96DZ1	TRUE	ERLEC1	19.1104	19.0398	19.1312	18.9759	19.1007	19.0797
O75477	FALSE	ERLIN1	22.7374	22.7079	22.6703	22.717	22.7193	22.6263
O94905	FALSE	ERLIN2	22.1057	22.0074	22.0013	21.9895	22.015	21.9238
Q7Z2K6	FALSE	ERMP1	19.2795	19.4967	19.4525	19.4176	19.3589	19.4886
Q56NI9	FALSE	ESCO2	15.6863	15.731	15.6746	15.8574	15.6859	15.9865
Q9H501	FALSE	ESF1	19.5586	19.5757	19.6142	19.5822	19.6663	19.5916
Q9H6T0	FALSE	ESRP2	17.5776	17.628	17.6441	17.6545	17.6045	17.5149
Q96DF8	FALSE	ESS2	15.6152	15.6779	15.5795	15.4518	15.5075	15.5585
Q9BSJ8	FALSE	ESYT1	22.3949	22.3977	22.3702	22.4607	22.4644	22.4425
A0FGR8	FALSE	ESYT2	18.3402	18.3917	18.2787	18.3456	18.3965	18.3463
Q16134	FALSE	ETFDH	17.2516	17.26	17.2821	17.2517	17.3296	17.2923
Q6IPR1	FALSE	ETFRF1	15.7544	15.5508	15.4879	15.4566	15.5893	15.5874
O95571	FALSE	ETHE1	19.574	19.5786	19.6269	19.5952	19.5456	19.5822
O60447	FALSE	EVI5	15.5507	15.4973	15.4859	15.4261	15.6183	15.3802
O60645	FALSE	EXOC3	17.5599	17.603	17.5889	17.6173	17.5427	17.6129
Q8TAG9	FALSE	EXOC6	20.3839	20.3174	20.3245	20.2619	20.2104	20.1931
Q9UPT5	FALSE	EXOC7	18.8467	18.8262	18.8035	18.8394	18.898	18.8189
Q8IYI6	FALSE	EXOC8	16.7299	16.4949	16.4908	16.4533	16.5682	16.6179
Q9Y3B2	FALSE	EXOSC1	16.1769	16.1703	16.1581	15.9746	16.056	16.1025
Q9NQT5	FALSE	EXOSC3	18.4188	18.4008	18.3344	18.298	18.3455	18.2322
Q9NQT4	FALSE	EXOSC5	19.0238	18.9334	18.9712	18.8998	18.8768	18.9945
Q96B26	FALSE	EXOSC8	17.9401	17.8145	17.9266	17.9697	18.0108	17.9114
Q9UBQ6	FALSE	EXTL2	17.3129	17.3476	17.2888	17.4886	17.3472	17.3558
Q99504	FALSE	EYA3	16.5407	16.568	16.4988	16.7888	16.5743	16.6924
Q15910	FALSE	EZH2	17.4835	17.3655	17.505	17.5061	17.5372	17.4731
Q0VG06	FALSE	FAAP100	13.8864	13.6296	13.9097	13.6343	14.0726	14.76
Q13158	FALSE	FADD	14.8139	15.2839	15.0543	14.9552	14.9987	15.3712
O60427	FALSE	FADS1	17.518	17.3455	17.3971	17.5521	17.6268	17.4078
O95864	FALSE	FADS2	22.0814	22.0767	22.1114	22.1841	22.1726	22.0893
Q96CS3	FALSE	FAF2	20.0512	20.1028	20.0656	20.0367	20.0984	20.0965
Q6P587	FALSE	FAHD1	18.6721	18.8662	18.936	18.9519	19.0244	18.788
Q6P2I3	FALSE	FAHD2B	19.0968	18.9945	19.0325	19.0308	19.0217	19.0124
Q8IWE2	FALSE	FAM114A1	18.4194	18.6831	18.5714	18.6231	18.6729	18.6148
Q9NRY5	FALSE	FAM114A2	16.1537	16.2647	16.348	16.3424	16.298	16.3129
Q9BPY3	FALSE	FAM118B	14.4222	14.4593	14.1589	14.2137	14.2064	14.5022
Q8WW52	FALSE	FAM151A	18.8379	18.8306	18.8324	18.8909	18.8241	18.8516
Q96A26	FALSE	FAM162A	21.6892	21.803	21.8131	21.8109	21.8953	21.7956
Q9Y6X4	FALSE	FAM169A	16.3432	16.6107	16.4475	16.3592	16.4675	16.5919
Q8N0U4	FALSE	FAM185A	12.3853	12.0216	12.5992	12.4066	12.6482	12.2416
Q96PV7	FALSE	FAM193B	15.4726	15.6908	15.7686	15.6882	15.8451	15.5958
O75063	FALSE	FAM20B	16.8264	16.7373	16.834	16.8713	16.8203	16.9116
Q96ND0	FALSE	FAM210A	18.7163	18.6593	18.7235	18.8153	18.836	18.9378
Q96KR6	FALSE	FAM210B	17.1187	17.3474	17.2341	16.8553	16.9647	16.9687
Q9H0X4	FALSE	FAM234A	17.444	17.4773	17.497	17.3986	17.3319	17.3669
Q9Y247	FALSE	FAM50B	15.6033	15.549	15.5085	15.5202	15.4254	15.1444
Q9H4H8	FALSE	FAM83D	17.4727	17.419	17.5032	17.3391	17.4105	17.3223
Q9UBU6	FALSE	FAM8A1	15.3195	15.3659	15.3675	15.4204	15.2962	15.3025
Q658Y4	FALSE	FAM91A1	15.3791	15.487	15.4462	15.4878	15.3477	15.3796
Q8NCA5	FALSE	FAM98A	19.1322	19.0625	19.1553	19.0559	19.2007	19.109
Q52LJ0	FALSE	FAM98B	19.9078	19.9614	19.899	19.9166	19.9395	19.9372
Q9NVI1	FALSE	FANCI	19.7129	19.6547	19.6976	19.716	19.7184	19.6995
Q9NYY8	FALSE	FASTKD2	16.6197	16.6326	16.5211	16.4671	16.5201	16.4911
Q9HCM7	FALSE	FBRSL1	15.1967	15.4071	15.3387	15.2726	15.1048	15.0638
Q8TB52	FALSE	FBXO30	15.6542	15.6099	15.7051	15.6032	15.7701	15.6758
Q9UKT5	FALSE	FBXO4	17.517	17.3436	17.4025	17.6822	17.44	17.4498
Q9Y3I1	FALSE	FBXO7	17.2663	17.2228	17.3858	17.2182	17.1645	17.1504
Q5XUX1	FALSE	FBXW9	15.7333	15.5424	15.6146	15.2878	15.6544	15.6884
Q0JRZ9	FALSE	FCHO2	17.1998	17.0546	17.1247	17.0387	17.1301	17.0509
P37268	FALSE	FDFT1	21.0058	20.9771	20.9786	21.0415	20.9502	21.0339
P22830	FALSE	FECH	17.9863	18.0675	18.0209	18.0848	17.966	18.1283
Q9UK73	FALSE	FEM1B	12.1392	12.1906	12.4194	12.1168	12.0893	11.9021
Q96M96	FALSE	FGD4	15.7904	15.8073	15.7376	15.7143	15.7031	15.8764
Q5W0V3	FALSE	FHIP2A	14.7883	14.9981	14.6404	14.9158	15.2162	14.7361
Q9Y613	FALSE	FHOD1	13.1699	13.1405	13.2362	13.3207	13.1935	13.1843
Q92562	FALSE	FIG4	15.644	15.4445	15.8743	15.4832	15.8417	15.2481
Q6PIW4	FALSE	FIGNL1	15.1081	15.0163	15.1031	15.1522	15.0539	15.0333
Q4L180	FALSE	FILIP1L	17.915	17.7467	17.7166	17.827	17.7139	17.8254
Q9Y3D6	FALSE	FIS1	19.393	19.2913	19.3091	19.3473	19.3024	19.4459
Q9NYL4	TRUE	FKBP11	22.7995	22.8042	22.8314	22.8807	22.9221	22.9098
Q14318	FALSE	FKBP8	20.1906	20.2425	20.1663	20.1463	20.2692	20.2483
O75955	FALSE	FLOT1	19.4914	19.4224	19.4529	19.3723	19.366	19.3383
Q14254	FALSE	FLOT2	19.5496	19.6493	19.5796	19.4635	19.5558	19.385
Q9Y5Y0	FALSE	FLVCR1	14.486	14.763	14.6858	14.616	14.8144	14.8879
Q96PY5	FALSE	FMNL2	16.4554	16.5155	16.4887	16.5759	16.46	16.5546
Q9HA64	FALSE	FN3KRP	17.0372	17.0339	17.0776	17.0415	17.0792	17.2482
Q96RU3	FALSE	FNBP1	16.5966	16.6238	16.6304	16.6333	16.7073	16.6676
Q5T0N5	FALSE	FNBP1L	18.0757	18.0027	18.1041	18.1246	18.0039	18.0478
Q9Y2H6	FALSE	FNDC3A	19.937	19.9759	19.9096	19.8695	19.9466	19.996
Q53EP0	FALSE	FNDC3B	18.7934	18.7435	18.7775	18.7005	18.6787	18.6218
Q5VW36	FALSE	FOCAD	15.4233	15.3604	15.6255	15.7117	16.2948	15.4776
Q9Y261	FALSE	FOXA2	16.0278	16.2786	16.454	16.31	16.2828	15.7668
P55318	FALSE	FOXA3	13.8639	13.7848	13.3754	13.4436	13.7851	13.8733
Q9UPW0	FALSE	FOXJ3	13.2957	13.2602	13.3903	13.0346	13.3145	13.221
Q08050	FALSE	FOXM1	14.3676	14.2481	14.7734	14.2576	14.1413	14.2016
A8MYZ6	FALSE	FOXO6	13.7705	13.7544	13.9442	13.6954	14.0056	13.7735
Q8IVH2	FALSE	FOXP4	16.1164	16.0719	16.1058	16.1117	15.9531	16.0948
Q96CU9	FALSE	FOXRED1	18.0387	17.9198	17.9009	18.053	18.0998	18.0215
Q70Z53	FALSE	FRA10AC1	16.6832	16.7132	16.7145	16.7647	16.7218	16.81
P42685	FALSE	FRK	15.1937	15.0594	15.0578	14.797	14.9346	15.1379
O94915	FALSE	FRYL	16.8014	16.7853	16.6922	16.6828	16.4605	16.6104
Q9UET6	FALSE	FTSJ1	16.0242	15.9705	15.9844	16.1061	16.0438	16.1342
Q8IY81	FALSE	FTSJ3	22.2426	22.2775	22.2503	22.2016	22.2425	22.2332
Q96I24	FALSE	FUBP3	21.8568	21.9157	21.9497	21.8991	21.9317	21.9447
Q8IVP5	FALSE	FUNDC1	15.1042	15.2732	15.1909	14.937	15.0748	15.2544
Q9BWH2	FALSE	FUNDC2	17.4537	17.5151	17.4375	17.4185	17.584	17.5092
P51116	FALSE	FXR2	20.1155	20.0239	20.0267	20.0204	20.0189	20.0489
Q9BQS8	FALSE	FYCO1	13.3032	13.206	13.4047	13.1733	13.3263	13.2471
Q13480	FALSE	GAB1	16.4221	16.5131	16.4949	16.4193	16.3822	16.438
Q06547	FALSE	GABPB1	17.9004	17.9339	18.0199	18.0052	18.0433	18.119
Q8TAE8	FALSE	GADD45GIP1	18.4855	18.4986	18.6862	18.5628	18.4901	18.4976
P54803	TRUE	GALC	15.4031	15.4544	15.3888	15.5353	15.5222	15.3062
Q01415	FALSE	GALK2	19.7096	19.7597	19.839	19.8363	19.8048	19.866
Q10472	FALSE	GALNT1	16.9009	16.9135	16.9981	17.0422	16.9535	16.9808
P07902	FALSE	GALT	17.8593	17.769	17.7251	17.7154	17.9036	17.7389
Q9H2C0	FALSE	GAN	17.8397	17.8657	17.8626	17.8609	17.8735	17.8588
Q9NY12	FALSE	GAR1	19.2071	19.1741	19.2179	19.3002	19.2534	19.1847
Q86XJ1	FALSE	GAS2L3	13.8493	13.5713	13.6016	13.4521	13.6641	13.5292
P43694	FALSE	GATA4	16.5021	16.4219	16.5885	16.3078	16.393	16.2736
O75879	FALSE	GATB	16.8923	16.9357	16.7927	16.7459	16.9901	16.9725
O43716	FALSE	GATC	14.8151	14.9325	14.6791	14.8664	14.954	15.0227
Q8NB37	TRUE	GATD1	16.2014	15.7052	15.8323	15.9899	16.1563	15.9873
O75600	FALSE	GCAT	18.0137	18.0879	18.1791	18.0344	18.1948	18.0604
Q96CN9	FALSE	GCC1	14.6792	14.8469	14.7143	14.5387	14.4753	14.6632
Q8IWJ2	FALSE	GCC2	17.6236	17.6249	17.6493	17.2375	17.3902	17.4612
Q92947	FALSE	GCDH	20.9608	20.8759	20.8919	20.8311	20.8878	20.7794
O14893	FALSE	GEMIN2	14.575	14.4343	14.4828	14.5423	14.5113	14.4646
Q8WXD5	FALSE	GEMIN6	16.9434	17.1418	17.142	16.9911	17.2603	17.3357
P55789	FALSE	GFER	17.8503	17.7041	17.7233	17.8286	17.839	17.8351
Q969S9	FALSE	GFM2	18.7975	18.7129	18.3447	18.7607	18.9237	18.8605
Q9UJY4	FALSE	GGA2	18.6763	18.576	18.599	18.3959	18.5093	18.4146
Q9NZ52	FALSE	GGA3	18.1925	18.2371	18.2655	18.2301	18.2529	18.2541
P38435	FALSE	GGCX	19.545	19.599	19.6022	19.6491	19.66	19.6689
O95749	FALSE	GGPS1	16.2539	16.1882	16.1435	16.1828	16.3353	16.2879
A6NGU5	FALSE	GGT3P	17.3467	17.411	17.3107	17.1934	17.2905	17.3111
Q8N2G8	TRUE	GHDC	15.4246	15.3583	15.2541	15.4076	15.3484	15.3515
Q9H3K2	FALSE	GHITM	20.1129	20.1606	20.1837	20.0951	20.1582	20.136
O75420	FALSE	GIGYF1	12.7776	12.7895	12.8527	12.3772	12.9787	12.6779
Q9Y248	FALSE	GINS2	18.4245	18.5606	18.5412	18.2992	18.5188	18.3882
Q9BRT9	FALSE	GINS4	17.6546	17.3735	17.5316	17.3117	17.338	17.4715
Q14161	FALSE	GIT2	16.3603	16.8214	16.9874	17.0585	16.9359	16.8348
P32189	FALSE	GK	18.4356	18.4472	18.3331	18.3998	18.4238	18.3131
O94925	FALSE	GLS	19.6767	19.7308	19.7212	19.6886	19.7368	19.6919
Q68CQ7	FALSE	GLT8D1	16.4663	16.4415	16.4543	16.3543	16.3879	16.1883
Q9NZD2	FALSE	GLTP	16.1429	16.2658	16.02	16.1266	16.4299	16.3381
P49448	FALSE	GLUD2	16.2854	16.0049	16.1126	16.0507	16.01	16.1168
Q8IVS8	FALSE	GLYCTK	16.1641	16.0612	16.1839	16.0881	16.2788	16.1348
Q49A26	FALSE	GLYR1	18.619	18.6367	18.7646	18.7858	18.7322	18.5672
P29992	FALSE	GNA11	20.0319	20.0711	20.0101	20.0317	20.1681	20.0738
Q14344	FALSE	GNA13	19.3755	19.4418	19.4032	19.4685	19.4918	19.5636
P63096	FALSE	GNAI1	14.1491	14.0294	13.9845	13.9491	14.1473	13.9825
P04899	FALSE	GNAI2	18.1615	18.219	18.2595	18.2837	18.3294	18.1916
P08754	FALSE	GNAI3	20.4896	20.4869	20.4693	20.425	20.4201	20.4807
P50148	FALSE	GNAQ	15.374	15.3829	15.3641	15.1619	15.4561	15.0518
P62879	FALSE	GNB2	18.1664	18.0187	18.0684	18.3273	18.0027	17.9998
Q9UBI6	FALSE	GNG12	18.5233	18.3463	18.2709	18.3788	18.2986	18.3751
P63218	FALSE	GNG5	20.904	20.8097	20.9151	20.9225	20.8796	20.908
P36915	FALSE	GNL1	17.9251	18.1288	17.9602	18.0918	18.1043	18.0233
Q9BVP2	FALSE	GNL3	20.7991	20.787	20.8545	20.8679	20.8051	20.9081
Q9NVN8	FALSE	GNL3L	15.56	15.5561	15.5001	15.5785	15.6025	15.5985
O15228	FALSE	GNPAT	20.5743	20.5568	20.5094	20.5057	20.5172	20.5735
Q92805	FALSE	GOLGA1	18.1874	18.2649	18.1942	18.1819	18.0398	18.1007
Q08379	FALSE	GOLGA2	18.2903	18.3464	18.2475	18.1116	18.2034	18.1944
Q8TBA6	FALSE	GOLGA5	18.5995	18.5712	18.6641	18.5233	18.5326	18.4498
Q7Z5G4	FALSE	GOLGA7	18.0331	18.0247	18.0747	18.0203	18.0452	18.0865
Q14789	FALSE	GOLGB1	21.4729	21.4927	21.4821	21.4169	21.427	21.3661
Q9H4A6	FALSE	GOLPH3	19.3476	19.3288	19.39	19.2099	19.2456	19.2266
Q9H4A5	FALSE	GOLPH3L	17.3879	17.4757	17.2894	17.1328	17.3276	17.2466
Q9Y3E0	FALSE	GOLT1B	18.6176	18.8187	18.6852	18.7706	18.7844	18.7994
Q5T7V8	FALSE	GORAB	16.4158	16.4393	16.4512	16.3888	16.3278	16.4963
Q9BQQ3	FALSE	GORASP1	15.7946	15.4616	15.6499	15.415	15.7197	15.5176
O95249	FALSE	GOSR1	19.0687	19.1333	19.1881	19.0069	19.0235	19.0901
O14653	FALSE	GOSR2	19.353	19.4337	19.2902	19.3922	19.4791	19.2945
O43292	FALSE	GPAA1	17.4062	17.5895	17.5089	17.5286	17.4512	17.4767
Q8IXQ4	FALSE	GPALPP1	13.9707	14.0488	14.0421	13.9753	14.135	13.8194
Q86UL3	TRUE	GPAT4	15.7594	15.4016	15.492	15.5451	15.5155	15.8215
Q9BRR8	FALSE	GPATCH1	13.9752	14.2221	13.9875	14.0892	14.1723	14.2495
Q9UKJ3	FALSE	GPATCH8	19.2304	19.1966	19.1991	19.2185	19.2248	19.2796
Q8N335	FALSE	GPD1L	17.4371	17.4301	17.3453	17.3832	17.5037	17.4246
P43304	FALSE	GPD2	22.6007	22.6086	22.5923	22.6987	22.6403	22.6777
Q92917	FALSE	GPKOW	20.1017	19.9021	19.9816	20.016	19.9779	19.9709
Q9UHW5	FALSE	GPN3	15.9983	15.8409	15.6899	15.7407	15.9229	15.8182
Q5VW38	TRUE	GPR107	14.3982	14.5521	14.5268	14.5076	14.5069	14.5704
Q9NPR9	TRUE	GPR108	17.2128	17.2198	17.0948	17.102	17.1334	17.2379
B7ZAQ6	FALSE	GPR89A	14.0422	14.1141	14.0251	14.3163	14.1763	14.1369
Q13227	FALSE	GPS2	13.8188	14.2427	14.0186	14.4628	14.2771	13.7543
Q8TD30	FALSE	GPT2	18.6195	18.6288	18.4313	18.6224	18.5712	18.562
P07203	FALSE	GPX1	18.4348	18.329	18.3757	18.4064	18.5495	18.3646
P36969	FALSE	GPX4	19.223	19.2508	19.2174	19.1437	19.224	19.2314
Q96SL4	TRUE	GPX7	17.148	16.7203	16.9709	17.101	17.0036	16.9878
Q13003	TRUE	GRIK3	15.9394	15.8553	15.9486	15.9979	15.9847	16.0763
P25098	FALSE	GRK2	17.4808	17.3326	17.3961	17.3385	17.3339	17.3748
P57764	FALSE	GSDMD	18.487	18.5002	18.5738	18.5316	18.5559	18.588
Q14687	FALSE	GSE1	14.08	14.2956	14.3802	14.1929	14.3506	13.9132
P49841	FALSE	GSK3B	18.5519	18.5842	18.6564	18.5739	18.6233	18.6502
Q8IYD1	FALSE	GSPT2	18.8525	18.8403	19.0556	19.1702	18.9	18.4075
Q8NEC7	FALSE	GSTCD	17.7365	17.8906	17.761	17.8532	17.8273	17.7761
Q9Y2Q3	FALSE	GSTK1	21.5551	21.534	21.4381	21.5422	21.539	21.5065
P28161	FALSE	GSTM2	15.3589	16.0331	15.5102	15.602	15.5845	15.7428
P21266	FALSE	GSTM3	13.2411	13.4437	13.4041	13.4893	13.6171	13.4607
Q00403	FALSE	GTF2B	19.566	19.5955	19.6114	19.5536	19.5856	19.6862
P32780	FALSE	GTF2H1	17.2126	17.1346	17.1715	17.1414	17.3018	17.2831
Q92759	FALSE	GTF2H4	17.2806	17.517	17.5181	17.6246	17.7257	17.4844
Q8WUA4	FALSE	GTF3C2	18.4109	18.4404	18.3848	18.383	18.4208	18.3552
Q9Y5Q9	FALSE	GTF3C3	18.0385	18.1394	18.0192	18.0316	18.0625	18.1127
O00178	FALSE	GTPBP1	20.4309	20.4508	20.4976	20.4743	20.4253	20.3957
A4D1E9	FALSE	GTPBP10	16.6123	16.5735	16.6347	16.656	16.532	16.6311
Q9BX10	FALSE	GTPBP2	13.1015	13.1323	13.0909	13.1574	13.3431	13.3356
Q969Y2	FALSE	GTPBP3	17.2523	17.2364	17.2646	17.0961	17.2088	17.2854
Q9BZE4	FALSE	GTPBP4	21.8573	21.8918	21.9125	21.9024	21.8609	21.9097
O43824	FALSE	GTPBP6	16.8209	16.8208	16.8445	16.7718	16.7608	16.7872
Q9NYZ3	FALSE	GTSE1	17.0671	17.0103	16.9144	16.8943	16.873	16.9246
Q8WW33	FALSE	GTSF1	17.1278	17.2601	17.1154	17.2585	17.2899	17.1935
P25092	TRUE	GUCY2C	14.3415	14.306	14.2983	14.3025	14.5743	14.3938
Q8N442	FALSE	GUF1	17.0069	17.1492	16.9455	17.1249	17.2753	17.1208
Q16774	FALSE	GUK1	16.7127	16.7483	16.5097	16.6135	16.7418	16.5539
Q9UBP9	FALSE	GULP1	17.7642	17.863	17.9714	17.8267	17.7412	17.7819
Q92522	FALSE	H1-10	19.2856	19.2134	19.1515	19.1221	19.125	19.1633
P68431	FALSE	H3C1	19.6544	19.5168	19.8027	19.6731	19.6165	19.5169
P46952	FALSE	HAAO	17.2523	17.4044	17.2575	17.425	17.3895	17.2504
Q5JVS0	FALSE	HABP4	16.1018	16.0452	16.1378	16.388	16.1061	16.007
Q6Y1H2	FALSE	HACD2	20.4916	20.4152	20.3951	20.4702	20.418	20.428
Q9P035	FALSE	HACD3	21.8797	21.8855	21.8469	21.7686	21.8446	21.9687
Q96CS2	FALSE	HAUS1	16.4484	16.0015	16.2682	16.3391	16.1807	16.1337
Q9H6D7	FALSE	HAUS4	15.9784	15.903	15.9726	15.9701	15.981	15.8475
O94927	FALSE	HAUS5	16.8109	16.5883	16.7654	16.7573	16.8185	16.9173
Q7Z4H7	FALSE	HAUS6	16.9881	17.0831	17.0076	17.0913	17.0845	17.0834
Q99871	FALSE	HAUS7	13.8525	14.0616	13.9716	13.8824	13.7955	13.8327
P53701	FALSE	HCCS	20.5418	20.5275	20.5196	20.4471	20.5891	20.5538
O15379	FALSE	HDAC3	15.6244	15.5642	15.8189	15.6489	15.6931	15.4812
Q9UBN7	FALSE	HDAC6	18.9333	18.856	18.8458	18.941	18.8066	18.8657
Q9BSH5	FALSE	HDHD3	16.2203	16.417	16.2444	16.3782	16.551	16.507
Q9P2D3	FALSE	HEATR5B	16.7164	16.7793	16.6311	16.7451	16.7243	16.8135
Q6AI08	FALSE	HEATR6	16.2636	16.3031	16.2951	16.2327	16.3915	16.3636
P42694	FALSE	HELZ	16.6554	16.7429	16.564	16.7285	16.6092	16.6239
Q9BYK8	FALSE	HELZ2	14.4056	14.3867	14.5372	14.0701	14.2029	14.5536
Q15751	FALSE	HERC1	15.08	15.0455	15.0075	15.0969	14.9492	15.1039
Q03014	FALSE	HHEX	15.1877	14.4756	14.9356	15.0017	14.8436	14.82
Q6UWX4	TRUE	HHIPL2	15.3191	15.4234	14.9958	14.9755	15.201	14.9485
Q96JB3	FALSE	HIC2	15.2498	15.0105	14.9541	15.292	15.3502	15.1644
Q9Y241	FALSE	HIGD1A	18.5376	18.5458	18.7254	18.6318	18.8481	18.6605
Q9Y5L2	FALSE	HILPDA	13.6262	13.6124	13.7521	13.6658	13.7327	13.7469
O75146	FALSE	HIP1R	18.4699	18.5495	18.4508	18.5418	18.6023	18.5752
P54198	FALSE	HIRA	14.4354	14.4705	14.5442	14.3864	14.4243	14.5954
Q8NCD3	FALSE	HJURP	16.3266	16.4171	16.2984	16.2975	16.2488	16.3861
Q14527	FALSE	HLTF	19.5329	19.4986	19.4659	19.4966	19.5342	19.4654
Q8TCT9	FALSE	HM13	23.6721	23.7509	23.7121	23.736	23.7161	23.8204
Q96FZ2	FALSE	HMCES	15.9618	15.7783	15.8698	15.7757	15.9275	15.8738
Q9NP66	FALSE	HMG20A	17.848	17.9191	17.9325	17.999	18.1301	17.9208
Q9P0W2	FALSE	HMG20B	15.5435	15.6125	15.5252	15.3467	15.42	15.4454
P04035	FALSE	HMGCR	12.186	12.3041	12.1562	12.3535	12.0777	11.9837
P54868	FALSE	HMGCS2	17.2661	17.378	17.2094	17.4177	17.1297	17.3797
O75330	FALSE	HMMR	13.3768	13.4812	13.1583	12.671	13.249	14.1007
P09601	FALSE	HMOX1	17.5184	17.4688	17.4501	17.4728	17.379	17.3727
P30519	FALSE	HMOX2	17.6913	17.7975	17.8262	17.7316	17.8522	17.7308
P20823	FALSE	HNF1A	16.152	16.2961	16.011	16.0955	16.1031	16.215
P41235	FALSE	HNF4A	18.3244	18.4527	18.3766	18.1164	18.1267	17.974
Q13151	FALSE	HNRNPA0	21.1962	21.1693	21.2496	21.2922	21.284	21.2433
P55795	FALSE	HNRNPH2	20.2583	20.1602	20.2017	20.2625	20.2291	20.3814
P31942	FALSE	HNRNPH3	21.7181	21.6809	21.6935	21.6305	21.6345	21.7228
Q86YM7	FALSE	HOMER1	16.2781	16.3044	16.1056	16.216	16.1256	16.2229
Q86VS8	FALSE	HOOK3	17.3228	17.2613	17.2796	17.2189	17.2453	17.2445
P37235	FALSE	HPCAL1	17.6416	17.6314	17.6525	17.6857	17.7428	17.61
P15428	FALSE	HPGD	18.5035	18.3955	18.5205	18.3933	18.4	18.4346
Q9UPZ3	FALSE	HPS5	15.299	15.2413	15.1323	15.2136	15.3053	15.2571
Q86YV9	FALSE	HPS6	18.6167	18.6925	18.6306	18.6365	18.7116	18.6647
Q7LGA3	FALSE	HS2ST1	19.842	19.6475	19.6793	19.7278	19.6422	19.6418
Q8IWL3	FALSE	HSCB	16.4247	16.7808	17.0596	17.0907	17.3964	17.4269
Q8NBQ5	TRUE	HSD17B11	22.6533	22.6412	22.6855	22.6098	22.6662	22.6573
Q53GQ0	FALSE	HSD17B12	22.1645	22.197	22.2136	22.1919	22.1942	22.2116
P37059	FALSE	HSD17B2	20.6769	20.6285	20.6446	20.6485	20.726	20.6717
P56937	FALSE	HSD17B7	17.8599	17.8225	17.719	17.899	17.8482	17.9187
Q92506	FALSE	HSD17B8	17.2865	17.3227	17.3592	17.4263	17.4501	17.3039
Q3SXM5	FALSE	HSDL1	17.9426	17.9063	17.9564	17.8216	17.9808	18.0134
Q6YN16	FALSE	HSDL2	22.6679	22.6353	22.6401	22.6235	22.6299	22.6611
P48723	TRUE	HSPA13	14.1991	14.3454	14.0182	14.2228	14.2256	14.3731
P54652	FALSE	HSPA2	18.8573	18.8031	18.9726	18.9172	18.9786	18.8828
O95757	FALSE	HSPA4L	17.8027	17.9193	17.9713	17.8348	17.9987	17.9123
O43464	FALSE	HTRA2	13.5124	13.6189	13.577	13.1664	13.0367	12.6161
O60921	FALSE	HUS1	15.0136	15.0811	15.16	15.1767	15.1112	15.0166
Q5T440	FALSE	IBA57	14.0805	14.1427	14.1301	14.1728	13.8983	14.0938
Q9P2D0	FALSE	IBTK	16.3593	16.4097	16.4028	16.4686	16.4257	16.5093
Q659A1	FALSE	ICE2	15.6246	15.6349	15.5627	15.6896	15.6318	15.695
O60725	FALSE	ICMT	16.8287	16.8944	16.8188	16.9137	16.8103	17.061
P41134	FALSE	ID1	16.0415	16.0804	15.9694	15.5265	15.4263	15.5562
P48735	FALSE	IDH2	23.3389	23.3034	23.3248	23.3588	23.3083	23.3158
O43837	FALSE	IDH3B	19.2443	19.2976	19.3654	19.3259	19.3477	19.3712
P51553	FALSE	IDH3G	16.5115	16.4444	16.5337	16.7468	16.4055	16.6134
Q9Y5U9	FALSE	IER3IP1	17.8454	17.7563	17.8927	17.8898	17.7712	17.7531
P80217	FALSE	IFI35	15.1256	15.2298	14.9804	15.0718	15.4844	15.2118
O00458	FALSE	IFRD1	16.2571	16.3637	16.2171	16.4783	16.3524	16.4863
P78318	FALSE	IGBP1	19.092	19.0849	19.1307	19.0914	19.0915	19.0668
Q9Y6M1	FALSE	IGF2BP2	20.9824	21.0034	21.0288	20.9929	21.0589	20.9842
Q70UQ0	FALSE	IKBIP	20.4406	20.563	20.4666	20.5815	20.6131	20.6564
O14920	FALSE	IKBKB	15.24	15.2479	15.126	15.1175	14.9577	15.3436
Q96F46	TRUE	IL17RA	15.1752	15.3422	15.3858	15.2234	15.4024	15.1739
Q9NPH3	TRUE	IL1RAP	16.9152	17.0315	16.9993	17.0533	16.9721	17.1053
Q13418	FALSE	ILK	19.5946	19.5191	19.5679	19.5942	19.5056	19.5167
Q9H0C8	FALSE	ILKAP	19.611	19.5164	19.6169	19.4776	19.5256	19.6143
A1L0T0	FALSE	ILVBL	20.2484	20.1399	20.1875	20.2749	20.29	20.2588
Q16891	FALSE	IMMT	23.2823	23.2614	23.2678	23.2689	23.2845	23.2611
Q9NV31	FALSE	IMP3	16.9217	17.0329	17.0836	17.1212	17.0144	16.9076
Q96G21	FALSE	IMP4	20.5262	20.5796	20.4275	20.5692	20.5544	20.3721
Q9P2X3	FALSE	IMPACT	14.8377	14.7875	14.7768	14.7766	14.8537	14.8349
P20839	FALSE	IMPDH1	17.3529	17.4819	17.3642	17.352	17.6051	17.425
Q9NQS7	FALSE	INCENP	18.041	18.0081	17.9058	17.9733	18.0474	18.0317
Q9UNL4	FALSE	ING4	14.1045	14.1725	14.0592	14.1788	14.05	14.284
Q8WYH8	FALSE	ING5	14.7635	14.7189	14.9077	14.67	14.6256	14.7907
Q9C086	FALSE	INO80B	14.8545	15.0349	15.0915	15.122	15.057	14.8614
Q53TQ3	FALSE	INO80D	14.8053	15.004	14.7589	14.9064	14.8655	14.9027
Q8NBZ0	FALSE	INO80E	15.4262	15.4786	15.4398	15.54	15.4157	15.3499
Q9BT40	FALSE	INPP5K	14.8066	14.6747	14.6903	14.6391	14.5417	14.8616
O15357	FALSE	INPPL1	17.4641	17.2218	17.3183	17.4119	17.2366	17.2221
P06213	TRUE	INSR	18.6403	18.3741	18.4028	18.3641	18.456	18.4702
Q8N201	FALSE	INTS1	17.591	17.5792	17.6423	17.646	17.6011	17.6362
Q5TA45	FALSE	INTS11	17.0402	17.0056	17.0163	16.9342	16.9204	16.9648
Q9NVM9	FALSE	INTS13	16.1284	16.5995	16.5103	16.3498	16.5805	16.4902
Q96SY0	FALSE	INTS14	16.752	16.7146	16.7038	16.6975	16.7079	16.6042
Q96HW7	FALSE	INTS4	15.1572	15.1136	15.2956	15.2868	15.249	15.24
Q6P9B9	FALSE	INTS5	15.5284	15.5781	15.241	15.441	15.3622	15.5024
Q9UL03	FALSE	INTS6	17.0739	17.1224	17.2138	17.1907	17.2196	17.2008
Q9NV88	FALSE	INTS9	16.4505	16.3858	16.3434	16.4319	16.5613	16.3587
O15397	FALSE	IPO8	17.26	17.2478	17.1977	17.1623	17.1316	17.2145
B3KU38	FALSE	IQCJ-SCHIP1	12.7527	12.5972	12.6325	12.6484	12.5998	12.826
Q6DN90	FALSE	IQSEC1	17.2818	17.3348	17.2946	17.3665	17.3523	17.2374
Q9NWZ3	FALSE	IRAK4	16.6308	16.6417	16.6251	16.6032	16.609	16.5283
Q14653	FALSE	IRF3	18.7763	18.7132	18.9285	18.9525	18.9657	18.9104
P35568	FALSE	IRS1	12.8662	13.0047	12.9982	13.0647	13.3288	13.1072
Q9BUE6	FALSE	ISCA1	18.9742	19.0151	19.0819	19.0967	19.0984	18.9914
Q9H1K1	FALSE	ISCU	18.6201	18.4945	18.5382	18.5132	18.5963	18.5138
Q9H9L3	FALSE	ISG20L2	16.515	16.416	16.366	16.3031	16.4951	16.1431
Q96AB3	FALSE	ISOC2	13.0099	12.7384	12.742	12.5168	12.7858	12.9751
Q9ULR0	FALSE	ISY1	19.0119	19.0103	19.1131	19.0502	19.0464	19.0872
Q9NPH2	FALSE	ISYNA1	16.9942	17.145	17.2811	17.1714	17.2239	17.0918
Q96J02	FALSE	ITCH	17.3563	17.3285	17.2507	17.3428	17.058	17.2925
P56199	TRUE	ITGA1	19.2957	19.3987	19.314	19.3802	19.4613	19.3755
P17301	TRUE	ITGA2	17.0167	17.1113	16.9977	17.158	16.8856	17.0912
P08648	TRUE	ITGA5	15.7152	15.5492	15.6543	15.6251	15.882	15.6656
P23229	TRUE	ITGA6	21.3453	21.345	21.3402	21.3011	21.3619	21.3299
P06756	TRUE	ITGAV	21.2252	21.3055	21.2233	21.2476	21.2942	21.251
Q13572	FALSE	ITPK1	15.3703	15.4685	15.5164	15.5084	15.6091	15.5178
P23677	FALSE	ITPKA	16.8749	16.5475	16.5441	16.3618	16.7626	16.4295
Q14571	FALSE	ITPR2	17.9209	17.9702	17.7877	17.8895	17.8804	17.9197
P28290	FALSE	ITPRID2	15.9215	15.8239	15.8127	15.8605	15.7901	15.7392
Q9NZM3	FALSE	ITSN2	17.3143	17.3433	17.3676	17.2654	17.1874	17.3119
Q9Y6Y0	FALSE	IVNS1ABP	18.0158	18.0321	18.0421	18.0979	18.0635	18.0251
Q8N5M9	FALSE	JAGN1	20.573	20.6392	20.5987	20.6065	20.5858	20.4132
Q9P266	FALSE	JCAD	17.6163	17.5953	17.5743	17.6128	17.5932	17.5533
Q6NYC1	FALSE	JMJD6	17.6195	17.7201	17.6327	17.6255	17.6437	17.6668
Q8N9B5	FALSE	JMY	16.5572	16.5789	16.4656	16.6193	16.485	16.504
O76095	TRUE	JTB	17.5681	17.6262	17.5924	17.7889	17.6394	17.667
O60229	FALSE	KALRN	12.7579	12.7987	12.8763	12.9305	13.0931	12.9334
Q14678	FALSE	KANK1	17.0696	17.1958	17.0924	17.1606	17.2457	17.2382
Q9H9L4	FALSE	KANSL2	14.4733	14.4403	14.6493	14.4397	14.5495	14.7139
Q9P2N6	FALSE	KANSL3	15.0642	15.0395	14.8402	14.8036	14.8497	14.8559
Q9H8E8	FALSE	KAT14	14.8484	14.7945	14.6182	14.7328	14.6099	14.975
O95251	FALSE	KAT7	18.4606	18.4846	18.4891	18.5093	18.4814	18.5143
O75449	FALSE	KATNA1	16.5408	16.4758	16.4651	16.4838	16.4871	16.5654
P51787	FALSE	KCNQ1	15.9412	16.0303	16.0472	16.092	15.9039	15.8189
Q9H3F6	FALSE	KCTD10	17.0304	17.087	17.0261	16.9915	16.9999	16.9026
Q9Y597	FALSE	KCTD3	17.3629	17.3271	17.2559	17.4128	17.4702	17.2872
Q9Y4C1	FALSE	KDM3A	13.9064	14.2133	14.0119	13.8859	14.1794	14.1709
O75164	FALSE	KDM4A	14.413	14.6368	14.606	14.3249	14.4819	14.4777
O94953	FALSE	KDM4B	14.0316	14.0295	13.7456	13.7404	13.6576	13.6719
P29375	FALSE	KDM5A	12.0484	11.4868	11.8975	11.8133	11.752	11.9691
Q06136	TRUE	KDSR	15.1241	15.0108	15.0285	15.2488	15.0446	15.077
Q7Z7F0	FALSE	KHDC4	16.0096	16.0395	16.0537	15.9068	15.8268	16.0973
Q8IZA0	FALSE	KIAA0319L	18.1661	18.1392	18.2134	18.2807	18.1927	18.1889
Q9P206	FALSE	KIAA1522	14.0288	13.8642	13.8056	13.9563	14.048	13.9146
Q6ZVL6	FALSE	KIAA1549L	15.2331	15.1538	15.5441	15.2433	15.4198	15.4686
Q9BY89	FALSE	KIAA1671	17.4092	17.3075	17.2463	17.352	17.3391	17.3269
Q8IYS2	TRUE	KIAA2013	17.6731	17.753	17.6725	17.6289	17.7962	17.8204
Q9NQT8	FALSE	KIF13B	20.6694	20.6918	20.6994	20.7769	20.7402	20.765
Q9NS87	FALSE	KIF15	16.7512	16.7347	16.8583	16.7404	16.7025	16.7489
Q8NI77	FALSE	KIF18A	15.8084	15.8548	15.6664	15.5678	15.5187	15.6111
Q86Y91	FALSE	KIF18B	15.43	15.5705	15.4286	15.0773	15.2973	15.0946
O60333	FALSE	KIF1B	19.5901	19.5323	19.5407	19.5313	19.6067	19.537
O95235	FALSE	KIF20A	14.0185	13.7956	13.9445	13.72	13.7066	14.0469
Q96Q89	FALSE	KIF20B	16.8501	16.9195	17.1516	17.0668	16.6999	17.0106
Q14807	FALSE	KIF22	18.1605	18.1334	18.1178	18.0204	18.167	18.1449
Q02241	FALSE	KIF23	18.0071	17.941	17.9482	17.9074	17.9043	17.9535
Q99661	FALSE	KIF2C	18.8402	18.8073	18.8516	18.7501	18.6901	18.851
Q9BW19	FALSE	KIFC1	19.722	19.6366	19.6306	19.6796	19.6039	19.5535
O60870	FALSE	KIN	18.8088	18.8133	18.7442	18.8034	18.7528	18.7585
Q9NSK0	FALSE	KLC4	14.6621	14.5575	14.3813	14.6042	14.5522	14.6586
Q9BXK1	FALSE	KLF16	15.0667	15.1058	14.883	15.0045	15.2149	15.1225
Q13887	FALSE	KLF5	13.7103	13.7697	13.7783	13.7205	13.8861	13.2661
Q8IXQ5	FALSE	KLHL7	13.8472	13.7069	13.845	13.9444	13.8148	13.7385
Q9P2J3	FALSE	KLHL9	15.2148	15.2018	15.196	15.2258	15.0081	15.2284
Q9UMN6	FALSE	KMT2B	15.5179	15.5273	15.6905	15.5516	15.5483	15.5977
Q4FZB7	FALSE	KMT5B	15.4708	15.5365	15.2614	15.3355	15.4222	15.3295
Q8NG31	FALSE	KNL1	17.3172	17.2807	17.2552	17.2292	17.3656	17.26
Q1ED39	FALSE	KNOP1	18.9283	18.9069	18.9627	18.9486	18.937	18.8864
Q8N9T8	FALSE	KRI1	19.7883	19.832	19.7728	19.7702	19.7507	19.8333
Q04695	FALSE	KRT17	15.0535	15.0332	15.181	15.0511	15.0527	15.1713
Q9C075	FALSE	KRT23	17.7912	17.7766	17.7304	17.735	17.6421	17.8383
Q6KB66	FALSE	KRT80	19.1991	19.3294	19.1118	18.906	18.8029	19.046
Q8N6L1	FALSE	KRTCAP2	20.1016	19.9223	19.8978	19.8597	19.8342	20.0543
Q16773	FALSE	KYAT1	16.1453	16.1342	16.0349	16.0913	15.9984	15.992
Q9H9P8	FALSE	L2HGDH	17.3945	17.6477	17.5328	17.6702	17.4603	17.5394
P83111	FALSE	LACTB	20.7326	20.7499	20.7152	20.8052	20.8182	20.7607
O00515	FALSE	LAD1	16.5637	16.5827	16.3365	16.5525	16.4307	16.4547
Q14657	FALSE	LAGE3	14.5515	14.5103	14.5669	14.5251	14.4272	14.7388
Q6IAA8	FALSE	LAMTOR1	18.5714	18.514	18.6527	18.5589	18.5379	18.4476
Q9UHA4	FALSE	LAMTOR3	14.5311	14.591	14.6791	14.4935	14.815	14.8034
O43504	FALSE	LAMTOR5	17.2267	17.0705	17.1207	17.1314	17.0583	17.2813
Q9NS86	FALSE	LANCL2	15.1796	15.1706	15.1755	15.1549	15.1662	15.0886
Q15012	FALSE	LAPTM4A	13.2807	13.4474	13.2266	13.8233	13.9377	14.0951
Q15031	FALSE	LARS2	19.5688	19.6001	19.5465	19.6121	19.629	19.6571
Q9Y4W2	FALSE	LAS1L	19.1986	19.2124	19.144	19.193	19.256	19.0796
Q14739	FALSE	LBR	21.857	21.8253	21.7961	21.787	21.813	21.7948
Q6UWP7	FALSE	LCLAT1	18.8649	18.9013	18.934	18.8567	18.8484	19.0089
Q96JN0	FALSE	LCOR	14.226	14.1528	14.2041	14.5132	14.4507	14.1023
Q9H6V9	FALSE	LDAH	15.1276	15.2099	15.0049	14.9727	15.102	15.0678
Q8NC56	FALSE	LEMD2	17.581	17.6341	17.6969	17.5499	17.5503	17.6061
Q9Y2U8	FALSE	LEMD3	19.6965	19.6935	19.6503	19.795	19.8067	19.6465
Q96BZ8	FALSE	LENG1	17.6995	17.6814	17.757	17.7931	17.7446	17.8686
Q96PV6	FALSE	LENG8	16.4729	16.4624	16.4671	16.5511	16.4626	16.3228
O95202	FALSE	LETM1	22.494	22.4937	22.5615	22.5589	22.5333	22.5678
P05162	FALSE	LGALS2	18.187	18.1033	18.0823	18.1865	18.1492	18.053
Q9BXB1	TRUE	LGR4	14.0507	14.1289	14.1889	14.0258	14.0587	14.1676
Q9UHB6	FALSE	LIMA1	21.5586	21.5793	21.6008	21.6505	21.6355	21.6182
Q9UGP4	FALSE	LIMD1	17.2505	17.3196	17.3209	17.3892	17.402	17.2963
Q9BT23	FALSE	LIMD2	14.5848	14.5943	14.758	14.6325	14.6001	14.3653
P48059	FALSE	LIMS1	18.1601	18.1321	18.2266	18.2271	18.0667	18.1537
Q96GY3	FALSE	LIN37	16.6876	16.8641	16.6969	16.7987	16.6698	16.7656
Q6MZP7	FALSE	LIN54	15.5022	15.4105	15.6689	15.6537	15.6696	15.6739
O14910	FALSE	LIN7A	17.3276	17.3857	17.5014	17.3763	17.3166	17.537
Q5TKA1	FALSE	LIN9	14.1882	14.2964	14.4067	14.3218	14.2641	14.1791
Q99732	FALSE	LITAF	17.0452	16.7289	16.883	17.0189	16.9217	17.1926
Q6P1M3	FALSE	LLGL2	14.3032	14.9625	14.84	14.859	14.4241	14.5923
Q9BRT6	FALSE	LLPH	19.7892	19.8172	19.957	19.8558	19.847	19.7666
P49257	TRUE	LMAN1	21.9262	21.9259	21.9608	21.9991	21.9842	22.0311
Q9H0V9	TRUE	LMAN2L	16.1449	16.2029	16.0682	16.1275	15.9489	16.2207
Q9NUN5	FALSE	LMBRD1	14.9425	15.0888	14.6878	15.1035	14.8445	15.4945
Q68DH5	FALSE	LMBRD2	13.7411	13.7107	13.7322	13.5308	13.4804	13.8147
Q9NZU5	FALSE	LMCD1	14.9684	14.9261	14.8681	14.9346	14.6932	14.8026
Q9BU23	FALSE	LMF2	19.6825	19.6167	19.6392	19.5385	19.6817	19.6821
Q8IWU2	FALSE	LMTK2	13.751	14.0215	13.9505	13.9421	13.95	13.484
Q9C0E8	FALSE	LNPK	17.8503	17.8633	17.828	17.6777	17.7907	17.7455
Q6P1A2	FALSE	LPCAT3	19.1324	19.1517	19.006	19.1112	19.0854	19.1118
Q92604	FALSE	LPGAT1	17.9418	17.8837	17.9675	18.0482	18.0098	18.0344
Q92539	FALSE	LPIN2	18.9503	18.9889	18.9901	19.0091	18.9194	19.0557
O75427	FALSE	LRCH4	15.4546	15.3544	15.3012	15.3473	15.2622	15.2956
Q5T3J3	FALSE	LRIF1	13.5966	13.5281	13.4753	13.3839	13.4669	13.5715
P98164	TRUE	LRP2	17.2591	17.4873	17.4439	17.2113	17.244	17.3916
Q9H9A6	FALSE	LRRC40	20.2264	20.2754	20.2287	20.2438	20.2434	20.2458
Q8IWT6	FALSE	LRRC8A	15.011	15.3004	15.1027	15.386	14.9592	15.2742
Q7L1W4	FALSE	LRRC8D	15.3591	15.5555	15.8106	15.6235	15.7551	15.676
Q6UWE0	FALSE	LRSAM1	17.1184	17.0775	17.022	17.0156	17.2518	17.1131
Q9UFC0	FALSE	LRWD1	17.3435	17.3661	17.3426	17.4349	17.5221	17.5968
Q9H089	FALSE	LSG1	19.1898	19.1965	19.0993	19.1926	19.212	19.2057
Q9BX40	FALSE	LSM14B	19.1285	19.1911	19.0931	18.9377	19.0608	19.0295
Q9Y4Z0	FALSE	LSM4	20.6239	20.6333	20.6617	20.6721	20.6439	20.7857
Q8WV07	FALSE	LTO1	14.609	14.4955	14.5032	14.4057	14.6537	14.5239
Q9NQ29	FALSE	LUC7L	19.0898	19.1602	19.0785	19.1229	19.1996	19.1309
Q86V48	FALSE	LUZP1	18.1315	18.1822	18.1733	18.1993	18.1461	18.205
P07948	FALSE	LYN	16.8917	16.9137	16.9217	16.8006	16.8625	16.7707
Q9NU23	FALSE	LYRM2	14.1067	14.322	14.4935	14.2681	14.3271	14.2691
Q9HD34	FALSE	LYRM4	18.2559	18.2829	18.2998	18.2835	18.2919	18.3384
P20645	TRUE	M6PR	20.7789	20.7539	20.6489	20.663	20.6523	20.7159
Q8N5G2	FALSE	MACO1	16.1436	16.2553	16.1565	16.1731	16.1646	16.1329
Q9BQ69	FALSE	MACROD1	16.7842	16.7873	16.9151	16.96	16.7775	16.6958
Q8WXG6	FALSE	MADD	16.8451	16.8297	16.7697	16.8284	16.7278	16.8175
O15525	FALSE	MAFG	13.6204	13.4728	13.8414	13.6733	13.8913	13.5583
Q9UNF1	FALSE	MAGED2	16.7787	16.6538	16.6241	16.754	16.692	16.756
Q5TCQ9	FALSE	MAGI3	15.1858	15.3245	15.2209	15.1892	15.3469	15.2288
Q9H0U3	TRUE	MAGT1	20.6343	20.6984	20.7053	20.6075	20.7107	20.6846
Q8WWC4	FALSE	MAIP1	20.377	20.2911	20.3358	20.3189	20.3898	20.3697
P20794	FALSE	MAK	17.1338	17.1573	17.0506	17.2356	17.2324	17.0239
Q9BXY0	FALSE	MAK16	17.5877	17.4666	17.592	17.4583	17.5764	17.4821
Q969L2	FALSE	MAL2	16.9144	16.9579	17.1218	17.2514	17.2068	17.2318
Q96EH3	FALSE	MALSU1	16.8794	16.8897	17.1029	16.746	16.8849	16.9309
Q9UDY8	FALSE	MALT1	16.3287	16.3082	16.4874	16.4761	16.401	16.487
Q9UKM7	FALSE	MAN1B1	17.3805	17.4324	17.3922	17.4588	17.4582	17.3374
P49641	FALSE	MAN2A2	16.0714	16.3708	16.3273	16.0782	16.4956	16.4142
P21397	FALSE	MAOA	16.7437	16.7224	16.8281	16.697	16.7014	16.7566
P27338	FALSE	MAOB	21.0571	21.0906	21.0835	21.152	21.1448	21.1538
P45985	FALSE	MAP2K4	17.6157	17.6281	17.6624	17.6284	17.6742	17.6174
P52564	FALSE	MAP2K6	19.3337	19.3516	19.4211	19.4084	19.4943	19.3837
Q9NYL2	FALSE	MAP3K20	16.0852	16.2252	16.2278	16.1517	15.9429	16.3047
O43318	FALSE	MAP3K7	15.4179	15.618	15.5877	15.3264	15.6282	15.6842
O95819	FALSE	MAP4K4	16.7732	16.7056	16.8014	16.7492	16.5833	16.7861
Q9Y4K4	FALSE	MAP4K5	14.8286	14.7968	14.7941	14.9405	14.9893	15.0012
Q3KQU3	FALSE	MAP7D1	14.8244	14.832	14.938	15.0007	15.2433	14.918
Q8IWC1	FALSE	MAP7D3	13.3347	13.3789	13.5114	13.5671	13.7067	13.589
P27361	FALSE	MAPK3	18.8726	18.8561	18.7962	18.9178	18.8256	18.9427
P49137	FALSE	MAPKAPK2	17.7361	17.7513	17.7694	17.8088	17.7364	17.809
Q9NX47	FALSE	MARCHF5	14.6491	14.509	14.4754	14.6932	14.4627	14.3038
Q7KZI7	FALSE	MARK2	19.1761	19.1649	19.1619	19.2178	19.1294	19.3504
Q96GX5	FALSE	MASTL	17.2348	17.2735	17.1433	17.204	17.1176	17.2912
Q9Y6X3	FALSE	MAU2	17.3744	17.254	17.3584	17.3339	17.3515	17.3659
Q7Z434	FALSE	MAVS	20.1275	20.0948	20.0891	20.1012	20.2107	20.0171
P61244	FALSE	MAX	16.9153	17.0439	16.949	16.9366	16.9998	16.9541
Q9UIS9	FALSE	MBD1	15.8397	16.1421	16.1081	16.0206	16.2189	16.2285
Q9UBB5	FALSE	MBD2	17.4598	17.5893	17.481	17.6031	17.433	17.566
Q9NR56	FALSE	MBNL1	18.4094	18.3914	18.2324	18.2687	18.3623	18.3317
Q96N66	FALSE	MBOAT7	18.8542	18.8156	18.7701	18.7291	18.7768	18.6874
Q05BQ5	FALSE	MBTD1	16.4601	16.6092	16.6664	16.4867	16.5016	16.5715
P23508	FALSE	MCC	14.5097	14.6114	14.9678	14.3422	14.4768	14.3994
Q96RQ3	FALSE	MCCC1	15.8837	15.8543	16.0018	15.9697	16.0186	15.7473
Q7L590	FALSE	MCM10	13.3623	13.4937	13.4508	13.5255	13.6905	13.3952
C9JLW8	FALSE	MCRIP1	17.335	17.367	17.2805	17.3965	17.3888	17.4114
Q9BUT9	FALSE	MCRIP2	14.1942	14.476	14.5535	14.2621	14.3469	14.3108
Q96EZ8	FALSE	MCRS1	16.7469	16.753	16.5586	16.461	16.5256	16.6009
Q9ULC4	FALSE	MCTS1	20.7401	20.699	20.6804	20.7386	20.733	20.7313
Q86V88	FALSE	MDP1	15.1334	15.2382	15.2222	15.2854	15.2951	15.349
Q16626	FALSE	MEA1	14.5192	14.6057	14.8282	14.4353	14.4897	14.4195
Q9HAF1	FALSE	MEAF6	17.109	17.392	17.2733	17.1778	17.2296	17.2261
P51608	FALSE	MECP2	15.8814	15.9947	15.8128	15.9535	15.8784	15.8976
Q9BV79	FALSE	MECR	13.324	13.8006	13.2099	13.2243	13.4083	13.4856
Q9BTT4	FALSE	MED10	15.8954	15.9728	15.9515	15.9614	15.8414	15.9117
Q9UHV7	FALSE	MED13	14.6841	14.531	14.5139	15.042	14.9952	14.8308
Q71F56	FALSE	MED13L	12.0023	11.7395	11.9811	11.3797	11.4921	11.3945
Q9NVC6	FALSE	MED17	13.8393	14.2188	14.2457	14.1579	14.1881	13.8463
Q9BUE0	FALSE	MED18	15.7111	15.7675	15.7491	15.5892	15.7048	15.6811
Q9ULK4	FALSE	MED23	16.6811	16.6752	16.7272	16.7357	16.6417	16.7751
O75448	FALSE	MED24	16.1676	16.1301	16.0435	16.1414	16.0681	16.0576
Q6P2C8	FALSE	MED27	16.1367	16.1263	16.2241	16.1456	16.0248	16.161
Q9H204	FALSE	MED28	15.2185	15.2723	15.2594	15.2639	15.3462	15.2034
Q9NPJ6	FALSE	MED4	17.0181	16.9588	16.8782	16.9835	17.0981	17.1502
O75586	FALSE	MED6	15.2056	15.2465	14.92	15.0489	15.0664	15.1507
Q9H1U4	TRUE	MEGF9	13.9701	13.7872	14.0572	13.7377	13.9255	13.6781
P53582	FALSE	METAP1	19.7875	19.957	19.9097	20.0058	19.9751	20.0725
Q9UBP6	FALSE	METTL1	15.4762	15.3926	15.4851	15.417	15.4449	15.5412
Q8N6R0	FALSE	METTL13	17.0746	16.9527	17.1058	17.2331	16.9521	17.0646
Q9HCE5	FALSE	METTL14	16.978	16.8812	17.0452	16.9135	16.8815	17.0165
Q86W50	FALSE	METTL16	14.9821	14.992	13.9726	14.7202	14.8401	14.8097
Q9H7H0	FALSE	METTL17	15.9694	16.4523	16.0798	16.14	16.3584	16.1723
Q6P1Q9	FALSE	METTL2B	13.4116	13.41	13.4311	13.0209	13.3072	13.2901
Q9H8H3	TRUE	METTL7A	14.7836	14.9818	15.202	15.2719	14.8896	14.913
Q6UX53	TRUE	METTL7B	18.1979	18.2492	18.1644	18.1363	18.1417	18.0994
Q9H825	FALSE	METTL8	13.3555	13.4564	13.4723	13.4243	13.3007	13.3103
Q86XN8	FALSE	MEX3D	17.9177	17.9667	17.9804	17.7954	17.961	17.8844
P55081	FALSE	MFAP1	18.4237	18.4901	18.395	18.3105	18.393	18.4483
Q9GZY8	FALSE	MFF	16.1246	16.1216	16.1394	16.2106	16.1611	16.2465
Q8IWA4	FALSE	MFN1	13.9077	14.3128	14.2577	13.947	14.8035	13.8675
O95140	FALSE	MFN2	18.1651	18.1036	18.182	18.0978	18.1718	18.1341
Q14728	FALSE	MFSD10	17.756	17.9084	17.8676	17.707	17.7917	17.8515
Q8IWI9	FALSE	MGA	17.6004	17.6557	17.5285	17.5824	17.5752	17.5292
P26572	FALSE	MGAT1	18.5879	18.4862	18.4014	18.6202	18.4425	18.2503
Q10469	FALSE	MGAT2	16.7649	16.8148	16.7344	16.7	16.6322	16.5182
Q9UM21	FALSE	MGAT4A	19.5288	19.488	19.4029	19.4461	19.3166	19.4481
Q99685	FALSE	MGLL	19.2405	19.286	19.2523	19.3998	19.2583	19.3562
Q9BQP7	FALSE	MGME1	18.184	18.1623	17.9944	17.9577	17.9134	18.095
P16455	FALSE	MGMT	18.8303	18.8882	18.9665	18.9792	19.07	19.011
P10620	FALSE	MGST1	23.4617	23.4774	23.6357	23.6618	23.6763	23.5994
Q99735	FALSE	MGST2	17.2051	17.0935	17.1872	17.0217	17.2615	17.2176
O14880	FALSE	MGST3	18.2759	18.2567	18.3284	18.3052	18.2312	18.2639
Q96PC5	TRUE	MIA2	20.2857	20.2042	20.2626	20.2381	20.2809	20.2944
Q86YT6	FALSE	MIB1	14.6145	14.4617	14.4579	14.5444	14.5233	14.517
Q8N3F8	FALSE	MICALL1	13.7144	13.9583	13.748	13.5587	13.7086	13.8945
Q8IY33	FALSE	MICALL2	15.5695	15.2973	15.255	15.3294	15.7443	16.3783
Q5XKP0	FALSE	MICOS13	19.8148	19.7904	19.8333	19.848	19.8292	19.7729
Q9NQG6	FALSE	MIEF1	17.8333	17.7905	17.8882	18.0121	17.7598	17.9313
Q8N4C8	FALSE	MINK1	14.8276	14.7469	14.6758	15.0801	14.7786	14.9205
Q9NXC5	FALSE	MIOS	17.4875	17.6334	17.459	17.4619	17.5967	17.5757
Q99797	FALSE	MIPEP	17.4186	17.3268	17.4909	17.4527	17.3677	17.5431
Q8IYA7	FALSE	MKX	15.5018	15.6384	15.7256	15.7709	15.7529	15.5716
Q14165	TRUE	MLEC	22.2583	22.2698	22.2116	22.2655	22.3015	22.2553
Q15773	FALSE	MLF2	15.3227	15.3569	15.2891	15.2943	15.2562	15.0722
Q03111	FALSE	MLLT1	16.4337	16.2835	16.2579	16.3256	16.2398	16.2374
P55197	FALSE	MLLT10	14.2713	14.3583	14.4001	14.3386	14.9678	14.4072
Q96EY8	FALSE	MMAB	19.5094	19.5417	19.5206	19.5263	19.5495	19.5995
Q8N4V1	FALSE	MMGT1	18.9593	18.9027	19.0213	18.9144	18.8488	18.8976
P51511	TRUE	MMP15	15.482	15.3575	15.5708	15.2618	15.7185	15.0096
A0A0U1RRL7	FALSE	MMP24OS	13.2521	13.3118	13.6515	13.3128	13.4302	13.2959
Q9BU76	FALSE	MMTAG2	17.221	17.2995	17.329	17.2533	17.2734	17.3865
P22033	FALSE	MMUT	17.99	17.9848	18.0499	18.0171	17.9951	17.9868
P51948	FALSE	MNAT1	15.5328	15.7253	15.6764	15.9027	15.6638	15.6953
Q7L9L4	FALSE	MOB1B	17.8588	18.0037	17.8736	17.9472	17.8031	17.8055
Q13724	FALSE	MOGS	20.3511	20.5299	20.4532	20.4559	20.4677	20.4708
Q9Y6X9	FALSE	MORC2	19.6277	19.5908	19.516	19.5255	19.5143	19.4941
Q9UJG1	FALSE	MOSPD1	15.0424	15.1616	15.0763	15.151	15.0297	15.2179
Q8NHP6	FALSE	MOSPD2	14.7219	14.9453	14.7822	14.8759	14.9963	14.7613
Q9Y5U8	FALSE	MPC1	15.9893	16.0987	16.0825	16.0231	15.8563	15.9842
O95563	FALSE	MPC2	20.566	20.5646	20.6648	20.7262	20.6699	20.7032
P29372	FALSE	MPG	15.7263	15.7981	15.7458	15.6316	15.8428	15.7541
O00566	FALSE	MPHOSPH10	21.277	21.3301	21.2989	21.3732	21.3365	21.278
Q99547	FALSE	MPHOSPH6	18.6929	18.5832	18.5211	18.3964	18.4215	18.5786
Q99549	FALSE	MPHOSPH8	14.858	14.7554	14.9046	14.8166	14.9135	14.7535
Q6WCQ1	FALSE	MPRIP	15.8744	15.7992	15.9581	15.9222	15.6916	15.562
Q2QL34	FALSE	MPV17L	15.8285	15.8426	15.8178	15.8464	15.7514	16.0253
O95297	TRUE	MPZL1	18.7673	18.7701	18.8709	19.0213	18.8978	18.7313
Q7Z7H8	FALSE	MRPL10	17.3462	17.4524	17.3679	17.2724	17.334	17.2434
Q9Y3B7	FALSE	MRPL11	21.607	21.5722	21.602	21.6023	21.6009	21.5767
Q9BYD1	FALSE	MRPL13	18.1758	18.3282	18.4624	18.4141	18.5657	18.4621
Q6P1L8	FALSE	MRPL14	18.8192	18.6981	18.8462	18.9796	18.8773	18.5972
Q9P015	FALSE	MRPL15	19.5315	19.466	19.3662	19.4235	19.3931	19.4446
Q9NX20	FALSE	MRPL16	19.1566	19.1932	19.1958	19.327	19.1162	19.2142
Q9NRX2	FALSE	MRPL17	17.0931	16.9789	17.1534	17.0415	16.9836	16.9183
P49406	FALSE	MRPL19	19.2326	19.1988	19.1349	19.1849	19.1645	19.1732
Q5T653	FALSE	MRPL2	19.3765	19.3291	19.3618	19.3988	19.4037	19.3524
Q9BYC9	FALSE	MRPL20	16.3874	16.4085	16.3904	16.5012	16.72	16.3062
Q7Z2W9	FALSE	MRPL21	17.929	17.7627	18.0397	17.904	17.901	17.8843
Q9NWU5	FALSE	MRPL22	16.9511	16.8844	16.8012	16.7028	17.0282	16.8764
Q16540	FALSE	MRPL23	14.4703	15.2817	14.9337	14.9078	15.1834	15.0473
Q96A35	FALSE	MRPL24	18.0179	18.0701	18.1241	18.1374	18.0585	18.0567
Q9P0M9	FALSE	MRPL27	20.1311	20.1254	20.1406	20.0531	20.1086	20.114
Q13084	FALSE	MRPL28	15.4199	15.7481	15.794	15.9497	15.5432	15.7664
P09001	FALSE	MRPL3	18.8527	18.8605	18.8998	18.8718	18.8903	18.8218
Q8TCC3	FALSE	MRPL30	19.089	19.0771	19.0229	18.9175	19.0066	18.9365
Q9BQ48	FALSE	MRPL34	16.4581	16.2871	16.3247	16.3749	16.2743	16.3358
Q9NZE8	FALSE	MRPL35	18.5878	18.7415	18.6928	18.6885	18.6927	18.6846
Q9BZE1	FALSE	MRPL37	19.2368	19.1893	19.2342	19.312	19.2371	19.345
Q96DV4	FALSE	MRPL38	18.2277	18.3551	18.1741	18.2642	18.2208	18.1501
Q9NYK5	FALSE	MRPL39	19.5147	19.6233	19.5172	19.6517	19.6286	19.6059
Q9BYD3	FALSE	MRPL4	18.6122	18.6515	18.7038	18.8235	18.5514	18.6005
Q8IXM3	FALSE	MRPL41	17.372	17.4526	17.5095	17.4814	17.6309	17.3473
Q8N983	FALSE	MRPL43	18.0164	18.1468	18.0084	18.0899	18.1412	18.1095
Q9H9J2	FALSE	MRPL44	19.4958	19.5342	19.431	19.4409	19.4177	19.4217
Q9BRJ2	FALSE	MRPL45	18.2703	18.28	18.2349	18.2233	18.2257	18.1351
Q9H2W6	FALSE	MRPL46	20.0678	20.0631	20.1267	20.0659	20.0892	20.153
Q9HD33	FALSE	MRPL47	18.632	18.7028	18.5663	18.6119	18.6519	18.6714
Q96GC5	FALSE	MRPL48	19.4003	19.4025	19.3402	19.4472	19.3284	19.4819
Q13405	FALSE	MRPL49	18.9984	19.0338	18.935	19.0328	18.9179	19.0297
Q8N5N7	FALSE	MRPL50	17.9305	17.8736	17.928	17.9229	17.9281	17.7897
Q4U2R6	FALSE	MRPL51	17.4172	17.4398	17.4211	17.4096	17.514	17.414
Q96EL3	FALSE	MRPL53	17.6907	17.6842	17.6494	17.6815	17.6146	17.6606
Q6P161	FALSE	MRPL54	16.4627	16.821	17.1289	16.8968	16.8639	16.768
Q9BQC6	FALSE	MRPL57	17.3722	17.4531	17.321	17.3781	17.5657	17.3353
Q14197	FALSE	MRPL58	18.7371	18.6155	18.5723	18.5893	18.5125	18.6067
Q9BYD2	FALSE	MRPL9	19.0616	19.065	19.0054	19.053	19.1926	19.0259
P82664	FALSE	MRPS10	17.4669	17.2226	17.2342	17.0318	17.3361	17.3335
P82912	FALSE	MRPS11	18.3303	18.3718	18.2779	18.387	18.3776	18.268
O15235	FALSE	MRPS12	18.9163	18.919	18.8572	18.9585	19.1022	19.0473
O60783	FALSE	MRPS14	16.2154	16.2063	16.2025	16.2876	16.1795	16.2192
P82914	FALSE	MRPS15	20.4239	20.4403	20.3978	20.4052	20.4443	20.4989
Q9Y3D3	FALSE	MRPS16	18.8114	18.8208	18.7197	18.7822	18.8451	18.7195
Q9Y2R5	FALSE	MRPS17	17.7784	17.8664	17.9345	18.0434	17.8978	18.1135
Q9NVS2	FALSE	MRPS18A	18.6792	18.4122	18.5841	18.5401	18.5777	18.4911
Q9Y676	FALSE	MRPS18B	18.0365	18.1759	18.0468	17.9298	18.0302	18.0842
Q9Y399	FALSE	MRPS2	18.6093	18.5896	18.7038	18.5812	18.7133	18.7254
P82921	FALSE	MRPS21	15.5441	15.656	15.5339	15.6539	15.6063	15.678
P82650	FALSE	MRPS22	21.4148	21.3904	21.3923	21.3735	21.3608	21.3627
Q9Y3D9	FALSE	MRPS23	19.5509	19.4881	19.5844	19.7036	19.6658	19.6105
P82663	FALSE	MRPS25	18.2606	18.2121	18.1285	18.2163	18.2017	18.2529
Q9BYN8	FALSE	MRPS26	17.3795	17.2897	17.2227	17.43	17.2798	17.2529
Q9Y2Q9	FALSE	MRPS28	18.7268	18.5981	18.6043	18.6147	18.6342	18.697
Q9NP92	FALSE	MRPS30	17.9059	17.8512	17.8785	17.919	17.9384	18.0445
Q92665	FALSE	MRPS31	19.9601	20.0074	20.0237	19.9746	20.0212	20.0905
Q9Y291	FALSE	MRPS33	16.9491	17.0279	16.9742	16.9608	17.1365	17.0348
P82930	FALSE	MRPS34	17.7136	17.8904	17.8376	17.7119	17.967	17.8196
P82673	FALSE	MRPS35	17.5741	17.583	17.5629	17.6199	17.543	17.5783
P82675	FALSE	MRPS5	19.5266	19.5068	19.5041	19.4533	19.4901	19.451
P82932	FALSE	MRPS6	18.8797	18.8177	18.6495	18.6118	18.6971	18.7021
Q9Y2R9	FALSE	MRPS7	19.716	19.7586	19.7552	19.7753	19.7119	19.6927
P82933	FALSE	MRPS9	19.2261	19.1921	19.2778	19.2848	19.1642	19.227
P20585	FALSE	MSH3	17.0948	17.2293	17.0832	17.0028	17.0129	17.2996
Q96DH6	FALSE	MSI2	19.3144	19.2332	19.3679	19.3057	19.239	19.4359
Q15800	FALSE	MSMO1	20.6991	20.644	20.7335	20.8118	20.8898	20.8408
Q9BUK6	FALSE	MSTO1	16.2661	16.5798	16.4125	16.5519	16.4318	16.4643
P00846	FALSE	MT-ATP6	19.6598	19.8742	19.812	20.0878	19.8908	20.0484
P03928	FALSE	MT-ATP8	19.6924	19.3415	19.4122	19.6971	19.1613	19.2825
P00403	FALSE	MT-CO2	22.3067	22.2877	22.3671	22.3238	22.3196	22.3838
P03886	FALSE	MT-ND1	18.3736	18.4005	18.4231	18.412	18.452	18.5865
P03897	FALSE	MT-ND3	12.6923	13.2272	13.2461	13.2241	13.0495	13.124
P03915	FALSE	MT-ND5	17.3465	17.4217	17.3612	17.2231	17.2412	17.3646
Q5VT66	FALSE	MTARC1	18.994	19.1153	19.0177	18.999	19.0307	19.1172
Q969Z3	FALSE	MTARC2	15.8324	15.6168	15.6442	15.6699	15.6921	15.7765
Q9NZJ7	FALSE	MTCH1	18.8401	18.9683	18.8755	18.9526	18.9078	18.9633
Q9Y6C9	FALSE	MTCH2	21.6743	21.6358	21.6943	21.707	21.6983	21.6947
Q9Y4B5	FALSE	MTCL1	15.1714	15.2554	15.1817	15.2934	15.2837	15.0078
Q7Z6M4	FALSE	MTERF4	15.6242	15.7325	15.6274	15.6142	15.4735	15.5907
Q9Y483	FALSE	MTF2	16.1232	15.799	15.9116	15.9072	15.7641	16.0455
Q96DP5	FALSE	MTFMT	14.7728	14.9617	15.0132	15.1617	15.2062	15.0074
Q9UDX5	FALSE	MTFP1	15.2478	15.1837	16.0896	15.5732	15.3574	15.5515
P13995	FALSE	MTHFD2	19.5202	19.4906	19.493	19.3986	19.4228	19.5135
P49914	FALSE	MTHFS	18.1001	18.0692	18.0503	18.0403	18.0345	18.0576
Q2M296	FALSE	MTHFSD	16.8199	16.8126	16.7511	16.7102	16.7967	16.7677
P46199	FALSE	MTIF2	17.4098	17.4504	17.3843	17.323	17.4449	17.2833
Q13496	FALSE	MTM1	15.5926	15.7066	15.7168	15.7313	15.8791	15.6393
A4FU01	FALSE	MTMR11	12.2784	12.5413	12.4503	12.1112	12.4909	12.4823
Q8NCE2	FALSE	MTMR14	15.1169	15.0417	15.0671	15.007	14.9611	14.8926
Q9Y2Z2	FALSE	MTO1	19.0881	19.0929	19.0821	19.0709	19.1651	19.0601
P42345	FALSE	MTOR	18.5317	18.4712	18.4798	18.4913	18.3712	18.2664
Q9NVV4	FALSE	MTPAP	19.6345	19.5119	19.5313	19.6122	19.636	19.6524
Q99707	FALSE	MTR	14.5196	14.2848	14.2568	14.1959	14.2347	14.0529
Q765P7	FALSE	MTSS2	15.2228	15.2892	15.3167	15.0717	15.3868	15.2397
Q13505	FALSE	MTX1	19.7546	19.519	19.6433	19.6427	19.7034	19.7262
O75431	FALSE	MTX2	18.854	18.8729	18.9156	18.9349	18.83	18.8817
Q03426	FALSE	MVK	18.0138	18.1283	18.169	18.2416	18.0751	18.1201
Q96S97	FALSE	MYADM	16.2421	16.0249	15.9883	16.1341	16.1364	16.1994
Q99836	FALSE	MYD88	16.9611	17.029	16.9202	17.102	16.9857	16.9552
Q7Z406	FALSE	MYH14	19.0062	19.0554	19.0773	19.0789	19.0839	19.1381
Q92614	FALSE	MYO18A	20.8	20.7541	20.7299	20.7209	20.762	20.7246
Q96H55	FALSE	MYO19	15.6256	15.9331	15.7614	15.6236	15.6212	15.73
Q9UBC5	FALSE	MYO1A	15.1427	15.2191	15.2609	15.3321	15.0869	15.1462
O00159	FALSE	MYO1C	20.9671	20.956	20.9858	20.9562	20.9383	20.9573
O94832	FALSE	MYO1D	19.3721	19.4711	19.4411	19.4364	19.2643	19.3656
Q12965	FALSE	MYO1E	18.0126	18.1404	18.1263	18.0205	18.0994	18.0484
Q9UM54	FALSE	MYO6	19.6656	19.6899	19.6213	19.6264	19.6236	19.6355
Q13459	FALSE	MYO9B	19.7219	19.751	19.7395	19.7666	19.6924	19.7931
Q6NZ67	FALSE	MZT2B	12.7263	12.7317	13.1386	12.8742	12.7398	12.3762
Q86UW6	FALSE	N4BP2	17.8828	18.0027	17.9462	17.9361	17.9758	17.9152
Q9BSU3	FALSE	NAA11	14.5734	14.6766	14.8514	14.3319	14.1375	14.7187
Q147X3	FALSE	NAA30	13.4678	13.5825	13.4551	13.4486	13.5927	13.4649
Q5VZE5	FALSE	NAA35	17.5691	17.5485	17.488	17.5691	17.602	17.7424
Q93015	FALSE	NAA80	14.6988	14.6767	14.9805	14.7332	14.7189	15.4066
O95544	FALSE	NADK	13.9221	13.8395	13.6877	14.1165	13.8729	13.9759
Q6IA69	FALSE	NADSYN1	14.7492	14.8132	14.8811	14.7516	14.7585	14.7792
Q9UK23	TRUE	NAGPA	12.9089	13.0421	12.8062	12.8171	12.9352	12.745
Q8N159	FALSE	NAGS	15.0682	15.1684	15.1615	15.0987	15.2159	15.3194
Q99747	FALSE	NAPG	21.6987	21.6063	21.6674	21.7067	21.6992	21.6437
Q9UHQ1	FALSE	NARF	14.1888	14.2534	14.1559	14.1969	14.021	14.2073
Q96I59	FALSE	NARS2	18.6278	18.584	18.5071	18.5326	18.4838	18.4596
Q9H0A0	FALSE	NAT10	22.6193	22.5821	22.634	22.6218	22.6095	22.6621
Q8IVL1	FALSE	NAV2	16.5155	16.4159	16.4795	16.4715	16.3786	16.4516
A2RRP1	FALSE	NBAS	18.7553	18.7264	18.7181	18.7812	18.703	18.7116
Q6ZS30	FALSE	NBEAL1	16.8075	16.7316	16.743	16.7912	16.7221	16.8138
Q6ZNJ1	FALSE	NBEAL2	17.3964	17.3971	17.4469	17.3347	17.4777	17.3192
O60934	FALSE	NBN	18.1078	18.1128	18.0027	18.1183	18.0552	18.0695
Q14596	FALSE	NBR1	16.9519	16.9272	16.8629	16.8702	16.779	16.9144
P42695	FALSE	NCAPD3	16.6816	16.7492	16.9909	17.0294	16.9321	16.961
Q6IBW4	FALSE	NCAPH2	14.7994	15.1379	15.2583	15.3021	15.4162	15.2688
P52298	FALSE	NCBP2	18.9312	18.9422	18.9611	19.1031	19.1292	19.1297
Q53F19	FALSE	NCBP3	18.253	18.2575	18.3099	18.2997	18.3475	18.2566
Q9UBB6	FALSE	NCDN	19.101	19.0977	19.2252	18.8966	18.9462	19.0564
Q6PIU2	FALSE	NCEH1	18.9861	19.0273	18.8865	18.8931	18.9494	19.0154
Q969V3	TRUE	NCLN	19.8986	19.9077	19.8782	19.8762	19.9436	19.94
Q15596	FALSE	NCOA2	17.1198	17.1434	17.1445	17.1671	17.2125	17.1084
Q9Y6Q9	FALSE	NCOA3	14.5636	14.579	14.7295	14.5282	14.8015	14.7616
Q9HCD5	FALSE	NCOA5	19.1047	19.2307	19.2151	19.1539	19.1491	19.0355
Q14686	FALSE	NCOA6	14.1921	14.2203	13.937	14.1976	14.0231	14.1745
Q9BTX1	FALSE	NDC1	19.2123	19.2205	19.1969	19.2981	19.2206	19.2181
Q9NXR1	FALSE	NDE1	13.6454	13.5609	13.4789	13.5004	13.6883	13.5788
Q9UN36	FALSE	NDRG2	17.1919	17.3407	17.2272	17.4061	17.446	17.1491
O95299	FALSE	NDUFA10	20.5921	20.575	20.5663	20.5633	20.5144	20.615
Q9UI09	FALSE	NDUFA12	17.9219	18.0284	17.9034	17.8642	17.9674	17.7936
Q9P0J0	FALSE	NDUFA13	20.0619	19.9338	20.0728	20.1327	20.0085	19.9954
O43678	FALSE	NDUFA2	19.4815	19.4446	19.3845	19.4018	19.4654	19.4069
O95167	FALSE	NDUFA3	18.736	18.6543	18.6245	18.6179	18.5961	18.5489
O00483	FALSE	NDUFA4	21.278	21.184	21.1604	21.1239	21.0796	21.039
Q16718	FALSE	NDUFA5	21.1067	21.1075	21.178	21.1714	21.1258	21.1069
P56556	FALSE	NDUFA6	19.8911	20.0976	20.1576	20.092	20.1963	20.1713
O95182	FALSE	NDUFA7	19.8587	19.8414	19.8632	19.9734	19.9166	19.7182
P51970	FALSE	NDUFA8	18.9227	18.9751	19.0097	19.0427	18.9171	18.8504
Q16795	FALSE	NDUFA9	20.293	20.363	20.2932	20.339	20.3863	20.2732
Q9Y375	FALSE	NDUFAF1	17.0997	17.1334	17.1996	17.05	16.9766	17.1791
Q9BU61	FALSE	NDUFAF3	16.9244	17.01	17.1342	16.9118	17.0828	17.1521
Q9P032	FALSE	NDUFAF4	19.7914	19.791	19.7704	19.8576	19.7475	19.7861
Q7L592	FALSE	NDUFAF7	18.1341	18.3807	18.2275	18.3308	18.3207	18.4677
O75438	FALSE	NDUFB1	17.9132	17.7901	17.9226	18.0617	17.8653	17.8984
O96000	FALSE	NDUFB10	20.244	20.256	20.187	20.1566	20.2198	20.2027
O43676	FALSE	NDUFB3	17.9179	17.927	17.9458	17.972	18.0179	18.0048
O95168	FALSE	NDUFB4	18.7015	18.6227	18.5306	18.6729	18.4631	18.5459
O43674	FALSE	NDUFB5	19.135	19.1457	19.0779	19.1014	19.1024	19.0536
O95139	FALSE	NDUFB6	19.6686	19.64	19.5362	19.607	19.5776	19.5552
P17568	FALSE	NDUFB7	19.16	19.2245	19.0241	19.034	19.0384	18.9832
O95169	FALSE	NDUFB8	17.965	18.0304	18.0182	17.8329	17.9354	17.9781
Q9Y6M9	FALSE	NDUFB9	17.9669	17.9834	17.9839	18.0828	18.0521	18.0388
O43677	FALSE	NDUFC1	17.7737	17.7714	17.9813	17.9811	17.7963	17.889
O95298	FALSE	NDUFC2	16.5366	16.0377	16.4223	16.2607	16.4273	16.6051
P28331	FALSE	NDUFS1	21.9083	21.9412	21.9159	21.9331	21.9364	21.9384
O75306	FALSE	NDUFS2	20.8773	20.7846	20.7162	20.7303	20.7885	20.8642
O75489	FALSE	NDUFS3	21.3454	21.3013	21.3138	21.3892	21.3529	21.4498
O43181	FALSE	NDUFS4	18.6714	18.7028	18.7586	18.6312	18.6868	18.7151
O43920	FALSE	NDUFS5	18.6365	18.5227	18.6415	18.6115	18.6125	18.6151
O75251	FALSE	NDUFS7	19.1982	19.2347	19.1201	19.1568	19.1953	19.1458
O00217	FALSE	NDUFS8	20.0093	19.9821	19.9508	20.0065	19.991	20.0367
P49821	FALSE	NDUFV1	20.81	20.7988	20.7972	20.6799	20.6857	20.7255
Q9NVZ3	FALSE	NECAP2	18.293	18.1906	18.2182	18.3045	18.2424	18.1373
Q8NHV4	FALSE	NEDD1	15.2417	15.3044	15.1763	15.0095	15.2627	15.2809
P51956	FALSE	NEK3	12.7288	12.5199	12.577	12.4119	12.4191	12.4267
Q9HC98	FALSE	NEK6	17.6085	17.7564	17.7371	17.6752	17.654	17.7875
Q9H3P2	FALSE	NELFA	19.8429	19.797	19.8375	19.8247	19.7824	19.7675
P18615	FALSE	NELFE	19.8716	19.9286	19.8884	19.9644	19.8727	19.8726
Q6NW34	FALSE	NEPRO	15.387	15.4393	15.3184	15.1357	15.1703	15.3453
P35240	FALSE	NF2	17.6762	17.6465	17.6278	17.748	17.7034	17.7075
O94916	FALSE	NFAT5	18.0619	18.0379	18.0853	18.0148	18.1302	18.175
Q12857	FALSE	NFIA	15.2114	14.9232	15.0069	15.0596	14.886	15.1531
P08651	FALSE	NFIC	14.1201	13.8093	13.9379	14.1532	13.7748	13.9807
Q00653	FALSE	NFKB2	15.8682	15.8623	15.9919	15.9289	15.9967	15.924
Q15653	FALSE	NFKBIB	12.9614	13.1707	13.3441	12.5812	13.2786	13.1328
Q6P4R8	FALSE	NFRKB	16.659	16.6838	16.6161	16.6543	16.6493	16.6743
Q9Y697	FALSE	NFS1	19.7018	19.6623	19.6927	19.7352	19.7609	19.7438
Q9UMS0	FALSE	NFU1	19.6553	19.789	19.5556	19.6538	19.7126	19.5846
Q6ZNB6	FALSE	NFXL1	16.5447	16.7384	16.5538	16.797	16.9272	16.765
Q8NEJ9	FALSE	NGDN	17.9605	18.2027	17.9872	17.9838	18.0608	18.0495
Q8N5V2	FALSE	NGEF	16.7967	16.772	16.693	16.8029	16.8815	16.8404
Q96IV0	FALSE	NGLY1	18.9929	19.0403	18.9368	18.957	19.0048	19.0062
Q5SYE7	FALSE	NHSL1	18.3719	18.4048	18.3965	18.4743	18.416	18.3118
O75323	FALSE	NIPSNAP2	17.9278	17.6808	17.8654	17.8762	17.8184	17.8369
Q8N5F7	FALSE	NKAP	18.2393	18.1299	18.1373	18.1533	18.1698	18.2149
Q9NYR9	FALSE	NKIRAS2	14.6619	14.409	14.4271	14.3299	14.3535	14.3856
O15226	FALSE	NKRF	21.2243	21.2424	21.2485	21.2162	21.1833	21.2139
P30414	FALSE	NKTR	19.6655	19.6275	19.619	19.6266	19.6625	19.6414
O00746	FALSE	NME4	19.3772	19.3899	19.3192	19.3354	19.2841	19.4749
Q13423	FALSE	NNT	20.5054	20.5237	20.4521	20.525	20.5217	20.4989
Q9BVI4	FALSE	NOC4L	18.4288	18.5261	18.5944	18.4365	18.492	18.3395
Q9BSC4	FALSE	NOL10	19.675	19.7153	19.6669	19.7649	19.7686	19.833
Q9UMY1	FALSE	NOL7	19.1537	19.1206	19.1336	19.2442	19.1444	19.1544
Q5SY16	FALSE	NOL9	18.9757	19.0419	19.0959	19.077	19.0521	19.0254
Q5C9Z4	FALSE	NOM1	19.2983	19.2686	19.2652	19.1844	19.1461	19.2255
P69849	TRUE	NOMO3	17.0789	16.8466	17.0352	16.8145	16.8122	16.9268
P78316	FALSE	NOP14	19.5049	19.5929	19.5386	19.5779	19.54	19.5213
Q9Y3C1	FALSE	NOP16	20.4929	20.399	20.4307	20.4603	20.4741	20.4448
Q86U38	FALSE	NOP9	18.2003	18.2359	18.1148	18.202	18.2086	18.0976
Q8NDH3	FALSE	NPEPL1	16.0236	15.9252	15.6998	15.6673	15.7006	15.7494
O75607	FALSE	NPM3	19.9314	19.8257	19.8308	19.8378	19.8609	19.8495
P13056	FALSE	NR2C1	12.348	11.8293	12.0446	12.0315	12.1705	12.2774
P49116	FALSE	NR2C2	15.0489	14.9852	14.9821	15.0926	14.8933	14.92
P10589	FALSE	NR2F1	15.1528	15.11	15.1197	15.0545	15.2793	15.2847
Q15406	FALSE	NR6A1	14.6919	14.7646	14.7737	14.7018	14.8576	14.6666
P01111	FALSE	NRAS	19.987	20.1077	20.0935	19.9474	20.0844	19.9742
Q96F24	FALSE	NRBF2	15.368	15.2354	15.2085	15.1867	15.4051	15.2884
O95478	FALSE	NSA2	20.2625	20.2101	20.2998	20.2993	20.1963	20.2728
Q96L73	FALSE	NSD1	18.7978	18.7808	18.8606	18.8241	18.8784	18.7691
O96028	FALSE	NSD2	17.0368	16.9619	16.9704	17.0915	17.0032	17.0328
Q9BZ95	FALSE	NSD3	17.069	16.9178	16.9032	16.925	16.9675	17.0571
Q15738	FALSE	NSDHL	21.41	21.3509	21.3645	21.4552	21.4349	21.5083
Q96MG7	FALSE	NSMCE3	14.6606	14.4883	14.2048	14.5166	14.6501	14.8437
Q9NXX6	FALSE	NSMCE4A	13.1523	13.0325	13.1493	12.8918	12.9911	13.2356
Q9H0G5	FALSE	NSRP1	18.4452	18.4258	18.4745	18.4368	18.4668	18.5413
Q96CB9	FALSE	NSUN4	17.1707	17.2393	17.3049	17.1847	17.2351	17.223
Q96P11	FALSE	NSUN5	17.7048	18.1243	18.0885	18.0707	18.1201	17.897
Q8TEA1	FALSE	NSUN6	15.0843	15.3369	15.3253	15.1738	15.1304	15.1025
Q9H0P0	FALSE	NT5C3A	17.974	18.0081	17.9834	18.0788	17.9777	18.0428
Q9H857	FALSE	NT5DC2	18.4313	18.5023	18.5345	18.5857	18.6134	18.5487
Q86UY8	FALSE	NT5DC3	15.4917	15.7958	15.7175	15.5961	15.785	15.6325
P21589	TRUE	NT5E	20.4791	20.4364	20.468	20.5154	20.5451	20.3358
P78549	FALSE	NTHL1	15.2081	15.2527	15.0891	15.1619	15.3256	15.447
Q9BV86	FALSE	NTMT1	18.0558	18.3121	17.9108	18.1402	18.0994	17.7708
Q9BSD7	FALSE	NTPCR	21.1809	21.1618	21.2183	21.2064	21.2073	21.1601
Q9Y5Y2	FALSE	NUBP2	17.6701	17.7974	17.8713	18.0457	18.025	17.8977
Q8TB37	FALSE	NUBPL	19.131	19.2311	19.1185	19.2417	19.1576	19.2153
Q8WVJ2	FALSE	NUDCD2	17.6147	17.7027	17.7115	17.576	17.7852	17.7007
Q96DE0	FALSE	NUDT16	15.2482	15.3773	15.3568	15.0183	15.2686	15.5007
O95989	FALSE	NUDT3	17.8338	17.8229	17.6986	17.8337	17.7378	17.821
Q8WV74	FALSE	NUDT8	16.9517	16.9465	16.8523	17.0557	16.9678	17.052
Q9UHK0	FALSE	NUFIP1	14.2981	14.434	14.5259	14.3338	14.3581	14.4192
P49757	FALSE	NUMB	17.5829	17.5913	17.617	17.8193	17.655	17.7302
Q8WUM0	FALSE	NUP133	21.5918	21.5283	21.5648	21.563	21.541	21.6092
O75694	FALSE	NUP155	22.0421	22.0585	22.0604	22.0919	22.0998	22.0744
Q12769	FALSE	NUP160	19.2106	19.1894	19.0437	19.1328	19.1639	18.9574
Q92621	FALSE	NUP205	21.4358	21.3958	21.4269	21.4211	21.3385	21.4141
Q8TEM1	TRUE	NUP210	21.9089	21.8765	21.8761	21.9038	21.9281	21.8877
Q8NFH5	FALSE	NUP35	18.6901	18.7497	18.6201	18.7336	18.6027	18.5923
O15504	FALSE	NUP42	15.4799	15.309	15.2955	15.3484	15.2525	15.0781
Q8NFH3	FALSE	NUP43	19.0721	19.1402	19.1956	19.0658	19.1371	19.1937
Q7Z3B4	FALSE	NUP54	20.2304	20.1557	20.1307	20.1487	20.0377	20.064
Q9BVL2	FALSE	NUP58	19.2053	19.1586	19.1824	19.1487	19.1735	19.1863
P37198	FALSE	NUP62	20.2422	20.206	20.3765	20.241	20.2212	20.1945
Q99567	FALSE	NUP88	20.5038	20.5306	20.5382	20.4842	20.4955	20.4659
Q9BXS6	FALSE	NUSAP1	19.8309	19.7958	19.7817	19.8206	19.7753	19.8077
O15381	FALSE	NVL	15.8162	16.0521	15.8003	15.8122	15.7444	15.5979
Q9Y530	FALSE	OARD1	17.0497	17.1559	17.1924	17.054	16.9865	17.0407
Q9NX40	FALSE	OCIAD1	19.6284	19.5451	19.6354	19.6066	19.5426	19.4682
O75665	FALSE	OFD1	15.0713	15.1089	14.9955	15.0436	15.0301	14.9065
O60313	FALSE	OPA1	19.9135	19.9007	19.9255	19.9607	19.9294	19.9812
Q9H6K4	FALSE	OPA3	18.2722	18.2603	18.2485	18.2798	18.3874	18.271
Q96CV9	FALSE	OPTN	15.7412	15.747	15.5351	15.5426	15.3606	15.8392
Q8NGE1	FALSE	OR6C4	18.0905	18.0572	18.0921	18.1183	17.8972	18.1519
O43929	FALSE	ORC4	18.0586	18.1884	18.2283	18.1726	18.2027	18.3117
O43913	FALSE	ORC5	19.3382	19.4908	19.4402	19.3699	19.4712	19.3059
Q9Y5N6	FALSE	ORC6	16.545	16.6367	16.6536	16.6051	16.7958	16.7015
Q53FV1	FALSE	ORMDL2	16.9548	16.9744	17.0429	16.9674	16.722	16.9822
Q13438	TRUE	OS9	17.5216	17.546	17.5911	17.5167	17.5317	17.7336
Q9BXB5	FALSE	OSBPL10	15.9744	15.9876	16.0694	16.0183	16.0173	16.0092
Q9BXB4	FALSE	OSBPL11	17.5494	17.5643	17.5787	17.6393	17.6842	17.51
Q9H1P3	FALSE	OSBPL2	14.5878	14.6872	14.6503	14.6667	14.5663	14.9416
Q9H4L5	FALSE	OSBPL3	15.543	15.489	15.5617	15.2076	15.2105	15.4779
Q9BZF3	FALSE	OSBPL6	15.0195	15.1658	15.036	14.9423	14.7704	15.0526
Q9BZF1	FALSE	OSBPL8	18.3763	18.321	18.3411	18.4276	18.3935	18.332
Q96SU4	FALSE	OSBPL9	16.4623	16.5413	16.4209	16.6866	16.4318	16.507
Q9NPF4	FALSE	OSGEP	17.9384	17.7776	17.8623	17.9039	17.824	17.8486
Q9NRP0	FALSE	OSTC	20.3923	20.4223	20.3539	20.4852	20.3771	20.4036
Q86WC4	TRUE	OSTM1	14.0422	14.1987	14.1172	14.4458	14.5307	14.3116
Q01804	FALSE	OTUD4	15.9869	16.0251	15.9307	15.9428	16.1282	16.0297
Q6GQQ9	FALSE	OTUD7B	12.2491	12.4518	12.6083	12.5632	12.713	12.5109
Q96BN8	FALSE	OTULIN	19.242	19.2695	19.1521	19.1515	19.1457	19.288
Q9NUU6	FALSE	OTULINL	15.8964	15.8977	15.9427	15.9852	15.6808	15.711
Q15070	FALSE	OXA1L	19.4217	19.5139	19.4826	19.4207	19.4194	19.4877
Q99571	FALSE	P2RX4	12.9081	13.2721	13.1329	13.5763	14.7971	13.3555
Q8IVL6	TRUE	P3H3	13.7057	13.8851	13.8894	13.9631	13.7668	13.8697
O15460	TRUE	P4HA2	18.8406	18.843	18.8224	18.8986	19.0652	19.078
Q7Z309	FALSE	PABIR2	16.4315	16.3551	16.4226	16.5167	16.4134	16.3674
Q8N7B6	FALSE	PACRGL	14.7692	14.9414	14.9438	14.7831	14.9069	14.8058
Q6VY07	FALSE	PACS1	14.2982	14.4333	14.4481	14.4321	14.6808	14.1604
P68402	FALSE	PAFAH1B2	20.0337	20.1092	20.091	20.0877	20.2345	20.1487
Q8WX93	FALSE	PALLD	16.5106	16.4377	16.5294	16.4571	16.5053	16.3998
O75781	FALSE	PALM	15.6442	15.6243	15.6531	15.7233	15.5377	15.3986
Q9NP74	FALSE	PALMD	14.7966	14.8226	14.8053	14.7632	14.8331	14.7992
Q9Y3D7	FALSE	PAM16	18.6881	18.668	18.8077	18.5686	18.7079	19.037
Q8TE04	FALSE	PANK1	16.8695	16.9637	17.0294	16.8606	17.0018	16.9805
Q9NVE7	FALSE	PANK4	17.4194	17.3443	17.4437	17.4401	17.3518	17.3438
O95340	FALSE	PAPSS2	18.1823	18.1641	18.2198	18.2744	18.1073	18.1999
Q6ZVX9	FALSE	PAQR9	15.8194	15.8574	15.9046	15.823	15.8691	15.8476
Q8TEW0	FALSE	PARD3	18.7989	18.785	18.7889	18.7644	18.78	18.7915
Q86W56	FALSE	PARG	13.7229	13.7802	13.8023	13.9681	13.9513	13.9352
Q9H300	FALSE	PARL	14.576	14.334	14.4413	14.4138	14.3504	14.3834
O95453	FALSE	PARN	19.0985	19.1544	19.1644	19.1545	19.1316	19.2444
Q9H0J9	FALSE	PARP12	14.2723	14.1828	14.0763	15.0813	15.9817	14.6488
Q460N5	FALSE	PARP14	11.9294	12.0843	11.8725	12.1064	11.7745	12.0475
Q9HBI1	FALSE	PARVB	14.627	14.743	14.7702	14.7402	14.9277	14.6453
Q86TB9	FALSE	PATL1	20.8156	20.8506	20.7991	20.8371	20.8393	20.8783
Q9HBE1	FALSE	PATZ1	14.8747	15.1168	15.1511	15.3185	15.0423	15.0366
Q96IZ0	FALSE	PAWR	19.6534	19.7454	19.737	19.7076	19.621	19.7695
Q9Y5B6	FALSE	PAXBP1	18.8687	18.9824	18.9375	18.9747	18.8716	18.8476
Q6ZW49	FALSE	PAXIP1	14.72	14.5617	14.6326	14.6315	14.6278	14.6714
Q96KB5	FALSE	PBK	19.9407	19.9529	19.9405	20.0916	19.9879	20.0171
Q86U86	FALSE	PBRM1	17.6558	17.6805	17.6789	17.5293	17.7698	17.6922
P40425	FALSE	PBX2	12.6555	12.7264	12.5451	12.6558	12.3612	11.8989
Q96AQ6	FALSE	PBXIP1	20.0068	19.9527	19.9169	19.9282	19.983	19.962
P05165	FALSE	PCCA	17.3102	17.307	17.2624	17.3007	17.4112	17.4434
O94913	FALSE	PCF11	13.4332	13.502	13.4922	13.5648	13.7035	13.3165
Q9BYE7	FALSE	PCGF6	16.0337	16.1464	16.1086	15.9	16.1015	16.0354
Q9H4Z3	FALSE	PCIF1	14.8768	14.9284	15.045	14.9593	14.9511	15.2322
Q15004	FALSE	PCLAF	17.1972	17.3086	17.2091	17.2066	17.3179	17.2935
Q9Y6V0	FALSE	PCLO	18.5087	18.5554	18.4064	18.1145	18.1769	18.2941
Q9UKL6	FALSE	PCTP	16.4411	16.73	16.438	16.5563	16.3639	16.5736
Q14690	FALSE	PDCD11	23.1082	23.0746	23.0887	23.0878	23.1028	23.1116
Q9BRP1	FALSE	PDCD2L	17.9756	18.1493	18.0776	18.2008	18.199	18.2764
Q53EL6	FALSE	PDCD4	18.8606	18.9304	18.8282	18.6076	18.6595	18.8614
O75340	FALSE	PDCD6	19.6624	19.6075	19.5847	19.6199	19.648	19.6439
Q13371	FALSE	PDCL	14.3748	14.2099	14.2535	14.5347	14.4239	14.1607
Q6L8Q7	FALSE	PDE12	18.9359	18.9207	18.9575	18.8844	18.9352	18.9475
Q14432	FALSE	PDE3A	13.9838	14.0125	14.0722	14.0184	13.9149	14.0655
Q5VU43	FALSE	PDE4DIP	14.4018	14.1682	14.2612	14.5402	14.5712	14.3379
O43924	FALSE	PDE6D	14.9648	15.663	15.244	15.1416	15.4327	15.4411
O00330	FALSE	PDHX	19.7425	19.798	19.746	19.7601	19.7958	19.7531
Q14554	TRUE	PDIA5	17.504	17.5463	17.4682	17.5215	17.6205	17.589
O15530	FALSE	PDPK1	16.8014	16.716	16.7148	16.6475	16.8332	16.8278
Q8NCN5	FALSE	PDPR	17.9011	18.0121	17.9027	17.8159	18.0406	18.1092
Q86YH6	FALSE	PDSS2	17.3451	17.2244	17.3473	17.3376	17.1416	17.3232
Q5EBL8	FALSE	PDZD11	17.4514	17.4338	17.4519	17.4119	17.4627	17.3546
Q9BY49	FALSE	PECR	20.6102	20.5768	20.6106	20.5456	20.5547	20.5186
Q9UBV8	FALSE	PEF1	17.9407	18.0328	17.9897	17.9799	17.9082	17.9367
O96011	FALSE	PEX11B	14.5332	14.8142	14.5149	14.4811	14.3994	14.7274
O75381	FALSE	PEX14	19.5671	19.5186	19.5135	19.5155	19.4968	19.5124
Q9Y5Y5	FALSE	PEX16	17.8036	17.7487	17.8417	17.8541	17.7587	17.7504
P56589	FALSE	PEX3	17.9225	18.0388	18.0103	18.0886	18.0168	17.9833
O60925	FALSE	PFDN1	20.7432	20.7303	20.744	20.6824	20.6479	20.7161
Q16875	FALSE	PFKFB3	16.4927	16.459	16.4462	16.5556	16.8028	16.6701
Q96HS1	FALSE	PGAM5	21.2115	21.23	21.2423	21.2643	21.1355	21.131
O00264	FALSE	PGRMC1	22.0073	21.9665	22.0698	21.9354	22.0649	22.0953
O15173	FALSE	PGRMC2	18.283	18.4676	18.2943	18.2469	18.3198	18.3615
O75167	FALSE	PHACTR2	15.1441	15.2358	15.1996	14.975	15.2371	15.0903
P35232	FALSE	PHB	24.2981	24.2631	24.2595	24.2493	24.3149	24.2297
Q99623	FALSE	PHB2	24.3765	24.3665	24.3642	24.3347	24.3311	24.3017
Q8IXK0	FALSE	PHC2	18.9634	18.9507	18.992	19.006	18.8921	18.9349
Q8WUB8	FALSE	PHF10	16.6926	16.7282	16.768	16.6019	16.6047	16.684
Q9BUL5	FALSE	PHF23	17.6705	17.6888	17.6373	17.6697	17.6377	17.5576
Q92576	FALSE	PHF3	19.6076	19.5695	19.5721	19.4788	19.4939	19.5255
Q8WWQ0	FALSE	PHIP	18.6644	18.6781	18.5866	18.6279	18.5003	18.6075
P46019	FALSE	PHKA2	17.4952	17.4834	17.2773	17.4757	17.479	17.4253
Q93100	FALSE	PHKB	15.7593	15.6837	15.6698	15.6317	15.5084	15.484
P15735	FALSE	PHKG2	14.937	14.6379	14.8546	14.748	14.7697	15.0275
Q9P1Y6	FALSE	PHRF1	16.5799	16.6653	16.5145	16.5313	16.6189	16.5652
O14832	FALSE	PHYH	18.3551	18.2017	18.3384	18.3428	18.231	18.3688
Q96FC7	FALSE	PHYHIPL	17.4953	17.6014	17.5499	17.6742	17.4991	17.5931
Q9BTU6	FALSE	PI4K2A	18.8442	18.8387	18.949	18.8201	19.0145	19.0405
Q8TCG2	FALSE	PI4K2B	18.6111	18.5821	18.5616	18.5374	18.5759	18.5034
P42356	FALSE	PI4KA	15.3929	15.9091	15.9741	16.0987	15.7235	15.4158
O75928	FALSE	PIAS2	15.7427	15.9961	15.5532	15.6705	15.8503	15.7244
Q8N2W9	FALSE	PIAS4	16.4038	16.5013	16.3258	16.3735	16.3666	16.5305
A0A0B4J2F0	FALSE	PIGBOS1	16.7018	16.5544	16.6087	16.5044	16.6889	16.5456
Q96S52	FALSE	PIGS	18.6497	18.6393	18.5643	18.6056	18.4753	18.6454
Q969N2	TRUE	PIGT	19.846	19.827	19.8573	19.8734	19.8975	19.8392
Q9H490	FALSE	PIGU	15.2468	14.6544	15.1574	15.3423	15.0896	14.8707
Q7Z7B1	FALSE	PIGW	14.705	14.748	14.7899	14.7166	14.7039	14.5818
Q9NWS0	FALSE	PIH1D1	17.1255	17.1531	17.1658	17.0856	17.1739	17.1395
Q6ZUJ8	FALSE	PIK3AP1	16.5358	16.5225	16.422	16.4759	16.5073	16.67
O00443	FALSE	PIK3C2A	18.5238	18.5321	18.555	18.4847	18.4364	18.4446
P42336	FALSE	PIK3CA	14.7329	14.7963	14.7335	14.6355	14.9379	14.9738
P42338	FALSE	PIK3CB	16.4268	16.3815	16.2434	16.4692	16.3315	16.2875
P27986	FALSE	PIK3R1	17.7106	17.6751	17.6938	17.6952	17.5836	17.7879
Q99570	FALSE	PIK3R4	17.5869	17.5643	17.6648	17.6085	17.7315	17.7153
Q9Y2I7	FALSE	PIKFYVE	15.6649	15.6757	15.4777	15.5286	15.8	15.596
Q9BSJ6	FALSE	PIMREG	15.6446	15.6286	15.807	15.7214	15.7874	15.8323
Q13526	FALSE	PIN1	19.2874	19.392	19.3879	19.3021	19.3993	19.3694
Q96BK5	FALSE	PINX1	18.3967	18.2896	18.2284	18.353	18.4336	18.2818
P48426	FALSE	PIP4K2A	15.9958	16.0674	15.9488	16.0894	16.2024	16.0666
Q86T03	FALSE	PIP4P1	14.969	15.2188	15.1973	15.5385	15.1304	15.1448
O60331	FALSE	PIP5K1C	16.9381	16.905	16.9806	16.6036	16.8221	16.8604
Q9UG56	FALSE	PISD	15.1455	15.4685	15.5181	15.8761	15.7848	14.8402
O43164	FALSE	PJA2	14.5751	14.8413	14.5342	14.8145	14.7694	14.9269
Q16513	FALSE	PKN2	18.7345	18.6197	18.6363	18.7068	18.6996	18.7868
Q99569	FALSE	PKP4	18.4714	18.345	18.4075	18.3586	18.3612	18.3422
Q9BX93	TRUE	PLA2G12B	16.5568	16.4378	16.5331	16.5385	16.4938	16.7512
P47712	FALSE	PLA2G4A	16.5951	16.4757	16.6715	16.552	16.8952	16.8145
Q9NUJ7	FALSE	PLCXD1	12.8479	13.2521	13.412	13.0268	13.139	12.5981
Q13393	FALSE	PLD1	18.7468	18.6841	18.7457	18.7228	18.6877	18.6803
Q9Y2H5	FALSE	PLEKHA6	15.0386	15.0687	14.903	15.133	15.0145	14.9461
Q6IQ23	FALSE	PLEKHA7	15.2788	15.4621	15.172	15.3964	15.2642	15.0225
Q9H8W4	FALSE	PLEKHF2	16.8982	16.829	16.9071	16.8495	16.8102	17.0634
A1L390	FALSE	PLEKHG3	14.7626	15.1845	14.9486	14.7305	15.1142	14.981
Q99541	FALSE	PLIN2	23.6374	23.6322	23.6356	23.5418	23.5931	23.5592
Q9Y342	FALSE	PLLP	15.7868	15.7038	15.6826	15.7383	15.7266	15.8648
O15162	FALSE	PLSCR1	16.0237	16.1441	16.1072	16.1978	16.1331	16.063
P54277	FALSE	PMS1	16.5093	16.4996	16.4131	16.5431	16.5511	16.4978
Q15126	FALSE	PMVK	19.9326	20.0023	20.0801	20.0846	20.0811	19.9502
Q8TF01	FALSE	PNISR	17.1663	17.2085	17.1602	17.0691	17.1948	17.2111
Q8N490	FALSE	PNKD	18.3072	18.2907	18.2779	18.2311	18.2455	18.269
Q96T60	FALSE	PNKP	17.9548	18.168	17.9761	18.0364	17.9394	18.0398
Q9H307	FALSE	PNN	21.7887	21.7964	21.8091	21.7397	21.7673	21.7403
Q9NST1	FALSE	PNPLA3	14.4012	14.269	14.3731	14.2516	14.274	14.5407
Q8NA72	FALSE	POC5	15.9241	15.9526	15.9736	16.0162	15.9504	16.0108
Q8NBL1	TRUE	POGLUT1	16.0978	16.2339	16.322	16.2568	16.217	16.2167
Q7Z3K3	FALSE	POGZ	17.0191	17.0325	16.9361	16.9821	16.9682	16.97
Q14181	FALSE	POLA2	18.5025	18.5748	18.5472	18.5762	18.6009	18.6441
P06746	FALSE	POLB	17.4098	17.3106	17.2674	17.2685	17.2117	17.3858
P49005	FALSE	POLD2	18.0331	18.1075	18.2199	18.1566	18.2355	18.087
Q15054	FALSE	POLD3	19.7694	19.8137	19.7735	19.7895	19.7413	19.6785
Q9Y2S7	FALSE	POLDIP2	20.7033	20.7826	20.6725	20.8019	20.7713	20.8176
Q9BY77	FALSE	POLDIP3	21.1452	21.1303	21.159	21.1135	21.1305	21.1039
Q07864	FALSE	POLE	17.964	18.015	17.9615	17.9066	17.9366	18.0563
P56282	FALSE	POLE2	15.5275	15.7651	15.5795	15.7549	15.6028	15.5644
Q9NR33	FALSE	POLE4	13.5916	13.5129	13.5166	13.4713	13.5227	13.4934
P54098	FALSE	POLG	15.3249	15.5281	15.396	15.4606	15.3329	15.5354
P0DPB6	FALSE	POLR1D	18.4811	18.4369	18.5431	18.3192	18.545	18.4539
P19387	FALSE	POLR2C	20.2386	20.181	20.2442	20.1647	20.1936	20.2278
P53803	FALSE	POLR2K	17.4685	17.5824	17.4297	17.131	17.4597	17.69
P62875	FALSE	POLR2L	18.5564	18.6494	18.4288	18.6405	18.5661	18.621
O14802	FALSE	POLR3A	18.6829	18.6065	18.6121	18.5845	18.6284	18.6348
Q9NW08	FALSE	POLR3B	16.4883	16.464	16.4416	16.4711	16.4003	16.5034
P05423	FALSE	POLR3D	16.5904	16.7437	16.8085	16.8703	16.7604	16.6597
O15318	FALSE	POLR3G	14.9902	15.0106	14.9155	14.9228	14.7995	15.1173
Q9Y2Y1	FALSE	POLR3K	15.2039	15.0533	15.1741	14.8931	14.7284	15.1191
O00411	FALSE	POLRMT	16.7739	16.7703	16.8638	16.6952	16.8489	16.7353
A8CG34	FALSE	POM121C	17.8729	17.8609	17.7865	17.7868	17.7715	17.755
Q9H5K3	FALSE	POMK	14.6359	14.248	14.3705	14.6869	14.6126	14.6594
Q15165	TRUE	PON2	22.1681	22.1565	22.1989	22.2035	22.1997	22.3165
P14859	FALSE	POU2F1	18.4704	18.4611	18.4529	18.4408	18.4718	18.2546
Q13136	FALSE	PPFIA1	19.5608	19.6178	19.6179	19.5798	19.5284	19.6749
Q86W92	FALSE	PPFIBP1	17.8131	17.7835	17.7434	17.8548	17.96	17.7318
Q8NEY8	FALSE	PPHLN1	19.5853	19.677	19.5759	19.6444	19.6879	19.5842
Q13427	FALSE	PPIG	19.3038	19.2687	19.3407	19.2196	19.2458	19.2079
Q8IXY8	FALSE	PPIL6	18.9693	18.9453	19.0208	19.0029	18.9628	19.2131
O43314	FALSE	PPIP5K2	18.5869	18.6512	18.5722	18.5547	18.6413	18.6306
P35813	FALSE	PPM1A	17.647	17.823	17.6707	17.8086	17.6994	17.7038
O75688	FALSE	PPM1B	17.8776	17.8162	17.9102	18.1122	18.044	17.9314
Q9ULR3	FALSE	PPM1H	14.8411	14.7713	14.7744	15.2008	15.1296	15.0123
O60927	FALSE	PPP1R11	12.9184	12.9905	13.1234	12.9901	13.2767	12.8349
Q9BZL4	FALSE	PPP1R12C	15.644	15.6363	15.5871	15.3683	15.6664	15.6909
Q8WUF5	FALSE	PPP1R13L	17.3459	17.2247	17.4623	17.3764	17.2749	17.2398
Q8TAE6	FALSE	PPP1R14C	11.6609	12.1768	12.4179	12.0806	12.2357	12.2507
O95685	FALSE	PPP1R3D	12.244	12.1985	12.4038	12.2126	12.0944	11.9545
Q12972	FALSE	PPP1R8	21.1571	21.1795	21.1189	21.1141	21.0723	21.0789
Q96SB3	FALSE	PPP1R9B	15.4157	15.3588	15.2738	15.2871	15.2837	15.2569
P62714	FALSE	PPP2CB	17.2593	17.252	17.4611	17.4025	17.402	17.3399
P63098	FALSE	PPP3R1	17.5433	17.5699	17.6893	17.5589	17.3782	17.4584
Q9BSG0	TRUE	PRADC1	14.5274	14.8861	14.658	14.6419	14.701	14.8758
O43663	FALSE	PRC1	17.8684	17.7816	17.8434	17.6458	17.8134	17.6784
Q92733	FALSE	PRCC	19.0604	19.0082	19.0424	19.0011	18.9977	19.0459
Q13029	FALSE	PRDM2	14.8563	15.0152	14.995	14.9188	14.8653	15.0782
Q9HCU5	FALSE	PREB	18.847	18.9179	18.8557	18.8796	18.8787	18.8727
P49643	FALSE	PRIM2	16.3497	16.2747	16.3201	16.2896	16.3769	16.279
Q9Y478	FALSE	PRKAB1	16.49	16.3987	16.3375	16.7729	16.5089	16.3576
P22694	FALSE	PRKACB	16.4166	16.3505	16.6181	16.5945	16.5666	16.6561
P54619	FALSE	PRKAG1	19.4044	19.2497	19.4307	19.4271	19.3479	19.524
P17252	FALSE	PRKCA	17.0706	17.1249	17.1915	17.044	17.2969	16.9482
O75569	FALSE	PRKRA	18.172	18.1828	18.2614	18.1385	17.9909	18.1424
Q9H875	FALSE	PRKRIP1	16.3874	16.2804	16.251	16.3719	16.2013	16.4334
O60678	FALSE	PRMT3	17.4992	17.307	17.6175	17.6841	17.5573	17.6121
Q6P2P2	FALSE	PRMT9	16.8474	16.8614	16.8059	16.8796	16.9182	16.8668
O43490	TRUE	PROM1	20.3074	20.3239	20.4763	20.3299	20.3674	20.4742
O15091	FALSE	PRORP	12.4292	12.0874	12.2971	12.6037	12.0182	12.0885
Q86WR7	FALSE	PROSER2	18.1992	18.1855	18.2714	18.2326	18.2104	18.2469
Q92786	FALSE	PROX1	19.2037	19.2466	19.2815	19.2852	19.3518	19.1834
Q8NAV1	FALSE	PRPF38A	16.9628	16.948	16.997	17.0183	17.0275	16.8136
Q5VTL8	FALSE	PRPF38B	18.5706	18.5246	18.66	18.6099	18.4934	18.6509
Q86UA1	FALSE	PRPF39	16.0348	15.3534	15.621	15.9944	15.5394	15.7719
Q14558	FALSE	PRPSAP1	19.9352	19.8579	19.8723	19.9316	19.9811	19.7811
Q9ULL5	FALSE	PRR12	16.389	16.4746	16.4998	16.4033	16.3153	16.4535
Q5JSZ5	FALSE	PRRC2B	18.3088	18.354	18.2303	18.1323	18.2291	18.2675
Q9BRX8	FALSE	PRXL2A	20.0234	19.9581	20.0429	20.0916	19.9723	19.9582
P49768	FALSE	PSEN1	15.4785	15.5428	15.4633	15.4938	15.6234	15.7655
Q92530	FALSE	PSMF1	17.9449	17.8096	17.88	17.9007	17.8478	18.0112
Q9UKA9	FALSE	PTBP2	15.2004	15.2336	15.2261	15.2272	15.177	15.0888
O95758	FALSE	PTBP3	18.3382	18.5534	18.4582	18.5662	18.3328	18.4723
Q8WV60	FALSE	PTCD2	13.9524	14.0601	14.0386	14.1678	13.7561	13.9017
Q96EY7	FALSE	PTCD3	20.9159	20.8967	20.8775	20.8528	20.9915	20.9251
P48651	FALSE	PTDSS1	18.379	18.5139	18.602	18.657	18.6918	18.6747
Q9BVG9	FALSE	PTDSS2	14.7831	14.8521	15.002	15.0516	15.1373	15.0167
Q96BW5	FALSE	PTER	17.1845	17.2303	17.3653	17.1615	17.3736	17.1305
P35408	FALSE	PTGER4	13.0818	12.9804	12.9165	13.1769	13.3184	12.9222
Q9H7Z7	FALSE	PTGES2	21.4705	21.5351	21.4696	21.506	21.5102	21.481
Q9P2B2	TRUE	PTGFRN	16.4253	16.4042	16.4058	16.4635	16.5977	16.5039
Q12974	FALSE	PTP4A2	18.24	18.1904	18.1905	18.3084	18.3092	18.2858
P17706	FALSE	PTPN2	20.5572	20.5962	20.5918	20.6439	20.5987	20.5779
P29350	FALSE	PTPN6	14.3888	14.3471	14.3109	14.2458	14.1826	14.2762
P18433	TRUE	PTPRA	15.463	15.2179	15.1643	15.1794	15.0875	15.1463
Q9Y3E5	FALSE	PTRH2	20.0446	19.9194	20.0143	20.1644	19.9605	20.0039
Q14671	FALSE	PUM1	20.4385	20.4683	20.4415	20.4602	20.4976	20.5075
Q3MIT2	FALSE	PUS10	17.8945	17.7233	17.5813	17.7932	17.6002	17.6178
Q15269	FALSE	PWP2	20.1609	20.16	20.0987	20.2042	20.0933	20.1423
Q96N64	FALSE	PWWP2A	15.518	15.5441	15.3064	15.4095	15.4292	15.3364
P49023	FALSE	PXN	19.0062	18.8928	18.8624	18.9689	19.0002	18.8912
Q96C36	FALSE	PYCR2	22.6707	22.6789	22.7204	22.712	22.7197	22.7419
Q53H96	FALSE	PYCR3	19.0763	19.1115	19.1349	19.19	19.1021	19.1511
Q9BRQ0	FALSE	PYGO2	14.8223	14.8543	14.8327	14.9932	15.0495	14.9216
Q96PU8	FALSE	QKI	17.4741	17.6875	17.6126	17.6491	17.5843	17.4967
Q9NXS2	FALSE	QPCTL	17.5367	17.3545	17.5345	17.3922	17.5963	17.5457
Q9BXR0	FALSE	QTRT1	18.4405	18.476	18.3218	18.4738	18.5396	18.4948
Q9H974	FALSE	QTRT2	17.1154	17.2527	17.2259	17.408	17.2298	17.3722
P62491	FALSE	RAB11A	15.7235	15.6958	15.6105	15.622	15.6981	15.6792
Q6IQ22	FALSE	RAB12	16.2747	16.4362	16.4506	16.3731	16.358	16.4219
P51153	FALSE	RAB13	17.5937	17.6137	17.5394	17.5867	17.6831	17.5973
Q9NP72	FALSE	RAB18	20.7719	20.7055	20.8101	20.8232	20.8675	20.8148
Q92928	FALSE	RAB1C	13.0702	13.1962	13.4157	12.861	13.6441	13.7823
Q9UL25	FALSE	RAB21	19.7216	19.6407	19.7194	19.6849	19.6358	19.7083
Q969Q5	FALSE	RAB24	17.321	17.2408	17.2867	17.3176	17.2319	17.2777
P51159	FALSE	RAB27A	16.8316	16.9261	16.6522	16.5646	16.4503	16.6544
Q8WUD1	FALSE	RAB2B	15.9732	16.0003	16.0341	16.0173	15.8495	15.9657
Q13637	FALSE	RAB32	17.6173	17.6646	17.7122	17.7169	17.6406	17.7745
Q9BZG1	FALSE	RAB34	17.1411	17.2157	17.1791	17.0444	17.1883	17.1479
Q15286	FALSE	RAB35	20.7163	20.6753	20.6432	20.7293	20.6536	20.6683
O95716	FALSE	RAB3D	19.0389	18.9838	19.1096	19.0108	19.1463	19.1677
Q15042	FALSE	RAB3GAP1	20.5911	20.6878	20.6581	20.6888	20.7141	20.6423
Q9H2M9	FALSE	RAB3GAP2	21.5755	21.5887	21.6287	21.6216	21.6196	21.6558
Q86YS6	FALSE	RAB43	15.3373	15.1763	15.6018	15.6623	15.6276	15.6568
P20338	FALSE	RAB4A	20.3331	20.3185	20.2988	20.391	20.3076	20.3853
P20339	FALSE	RAB5A	19.2815	19.026	19.0707	19.1559	19.2	19.1321
P61020	FALSE	RAB5B	16.4342	16.4486	16.6032	16.209	16.1823	16.5617
P20340	FALSE	RAB6A	20.8629	20.8068	20.8567	20.8398	20.7368	20.8744
Q53S08	FALSE	RAB6D	16.0938	16.11	15.875	15.7514	16.0248	15.8725
P61006	FALSE	RAB8A	21.1793	21.2267	21.1695	21.2487	21.2075	21.2541
Q92930	FALSE	RAB8B	19.5329	19.5227	19.6149	19.5883	19.5843	19.6292
P51151	FALSE	RAB9A	14.3692	14.4518	14.5097	14.2719	14.539	14.3176
Q5HYI8	FALSE	RABL3	18.9279	18.9215	18.965	18.9587	18.9617	18.9993
Q3YEC7	FALSE	RABL6	17.3119	17.3497	17.3036	17.1876	17.2753	17.2359
Q9H0H5	FALSE	RACGAP1	16.4131	16.2907	16.2947	16.1464	16.0863	16.1977
Q9NS91	FALSE	RAD18	16.8182	16.506	16.5287	16.5089	16.5623	16.6546
Q96B01	FALSE	RAD51AP1	18.0823	18.054	18.008	18.0215	18.0171	18.1231
Q9Y620	FALSE	RAD54B	15.534	15.6832	15.7447	15.5716	15.5897	15.5207
Q99638	FALSE	RAD9A	16.3117	16.0382	16.3739	16.0902	16.3894	16.3833
P78406	FALSE	RAE1	20.2753	20.2614	20.2783	20.2608	20.2961	20.1837
Q7Z5J4	FALSE	RAI1	15.7455	15.611	15.542	15.6297	15.8378	15.632
Q9P0K7	FALSE	RAI14	17.587	17.7931	17.7289	17.8452	17.7665	17.9307
P11234	FALSE	RALB	19.9084	19.8883	19.8222	19.7858	19.8255	19.9974
Q15311	FALSE	RALBP1	16.583	16.6289	16.5593	16.7009	16.6934	16.5822
Q6GYQ0	FALSE	RALGAPA1	12.6847	12.8835	12.8245	12.6218	12.6578	12.5173
Q2PPJ7	FALSE	RALGAPA2	16.726	16.7027	16.8304	16.7758	16.8105	16.6403
Q86X10	FALSE	RALGAPB	15.9746	15.8892	15.9679	15.9229	15.9908	15.9483
Q86X27	FALSE	RALGPS2	17.0773	17.0612	16.8852	16.9314	16.8733	16.9949
Q9BTL3	FALSE	RAMAC	16.506	16.7032	16.7801	16.7342	16.7246	16.7297
Q6VN20	FALSE	RANBP10	12.0635	12.8662	12.5344	12.5543	12.7719	12.4458
P62834	FALSE	RAP1A	18.7775	18.9841	18.8229	18.923	18.9049	18.8551
Q9Y3L5	FALSE	RAP2C	19.4541	19.4507	19.4611	19.3996	19.3202	19.3616
Q13905	FALSE	RAPGEF1	12.5965	12.1995	11.9333	12.5682	12.5572	12.2703
Q9Y4G8	FALSE	RAPGEF2	15.7443	16.0596	15.774	15.9047	15.9981	15.7662
Q70E73	FALSE	RAPH1	18.0412	18.1274	18.0756	18.1162	18.1133	18.0665
Q5T160	FALSE	RARS2	18.1054	18.2437	18.1523	18.1285	18.1543	18.0501
P20936	FALSE	RASA1	13.8743	13.8876	13.791	13.7586	14.0291	14.0438
Q8IY67	FALSE	RAVER1	18.0576	18.0149	18.0705	18.0427	18.0763	18.0491
A6NFN3	FALSE	RBFOX3	16.2904	16.3099	16.3435	16.361	16.2883	16.1554
Q8N0T1	FALSE	RBIS	17.3797	17.3838	17.3571	17.5599	17.4348	17.4251
Q8IXT5	FALSE	RBM12B	17.2635	17.3998	17.3875	17.1906	17.3678	17.4248
Q96T37	FALSE	RBM15	20.3548	20.3394	20.399	20.3979	20.4034	20.3739
Q9Y4C8	FALSE	RBM19	18.4902	18.3292	18.4143	18.4063	18.3289	18.2954
Q9P2N5	FALSE	RBM27	19.2012	19.1529	19.1508	19.1508	19.1297	19.1926
Q96EV2	FALSE	RBM33	18.4509	18.429	18.4349	18.3721	18.3573	18.4665
P42696	FALSE	RBM34	20.1221	20.1047	20.1283	20.1508	20.0675	20.1106
Q9BTD8	FALSE	RBM42	19.9998	19.9955	19.9564	20.043	20.0123	19.9529
A0AV96	FALSE	RBM47	19.2335	19.1284	19.1355	19.1387	19.1958	19.138
Q9BQ04	FALSE	RBM4B	13.515	13.7443	13.6121	13.6664	13.8056	13.7761
P52756	FALSE	RBM5	19.0571	18.9403	19.1741	19.1521	19.0647	19.0415
Q9Y580	FALSE	RBM7	15.2472	15.0725	15.0238	15.0662	15.007	15.1134
P29558	FALSE	RBMS1	17.592	17.5823	17.7035	17.719	17.7893	17.6208
Q9Y388	FALSE	RBMX2	17.7334	17.4619	17.7259	17.7841	17.7205	17.6639
Q96E39	FALSE	RBMXL1	17.3333	17.4246	17.4403	17.4284	17.6431	17.2868
Q93062	FALSE	RBPMS	15.5418	15.0809	15.5351	15.1668	15.0946	15.5241
Q6ZRY4	FALSE	RBPMS2	15.7745	15.7081	15.6177	15.8168	15.6755	15.7019
Q9H1K0	FALSE	RBSN	12.705	12.9254	12.9043	12.6849	12.8502	12.7426
Q9Y256	FALSE	RCE1	17.1135	17.1718	17.1026	17.0449	17.1283	17.191
Q9Y2P8	FALSE	RCL1	18.1034	18.1665	18.1987	18.0689	18.137	18.123
Q8IZV5	FALSE	RDH10	14.4003	14.4525	14.7443	14.693	15.3785	14.502
Q8TC12	FALSE	RDH11	19.5346	19.5962	19.5638	19.6637	19.6005	19.6532
Q8NBN7	FALSE	RDH13	18.4277	18.4566	18.5376	18.4812	18.48	18.403
Q9HBH5	FALSE	RDH14	14.4387	14.3137	14.4471	14.541	14.3319	14.4709
O94762	FALSE	RECQL5	16.7566	16.8388	16.9692	16.8581	16.9733	17.0018
Q04206	FALSE	RELA	18.3279	18.2581	18.2346	18.185	18.402	18.2419
Q9P260	FALSE	RELCH	17.2433	17.1382	17.2819	17.291	17.446	17.1253
Q9BWE0	FALSE	REPIN1	14.1184	13.6571	13.9927	13.8885	13.8891	13.8047
O15258	FALSE	RER1	16.761	16.6835	16.7829	16.6511	16.8365	16.8686
Q86VR2	FALSE	RETREG3	15.2922	15.4323	15.3118	15.1659	15.363	15.2856
Q6NUM9	TRUE	RETSAT	19.3191	19.2776	19.2477	19.3171	19.3267	19.3332
Q8N1G1	FALSE	REXO1	16.2177	15.9903	16.0208	16.2045	15.8786	15.8244
Q9GZR2	FALSE	REXO4	20.1404	20.099	20.0306	20.0351	20.0983	20.1238
P35251	FALSE	RFC1	21.4746	21.4545	21.4746	21.4874	21.4489	21.4603
P40938	FALSE	RFC3	19.963	19.9185	19.9664	19.8856	19.9157	19.8974
P40937	FALSE	RFC5	20.0824	20.0294	20.1335	20.0439	20.0955	20.0161
Q96AA3	FALSE	RFT1	13.4776	13.5968	13.4836	14.0067	14.5772	13.9553
P48382	FALSE	RFX5	13.5927	13.682	13.2708	13.5316	13.4922	13.3862
Q92546	FALSE	RGP1	12.8463	12.8621	12.8998	12.7995	12.3917	12.7025
Q15382	FALSE	RHEB	19.8014	19.5993	19.6829	19.682	19.6787	19.6816
P62745	FALSE	RHOB	16.217	15.9357	16.2283	16.0321	16.0337	16.2003
P08134	FALSE	RHOC	16.6262	16.8236	16.8219	16.7835	16.8667	16.9878
Q9HBH0	FALSE	RHOF	16.4813	16.5372	16.4911	16.6615	16.7505	16.6006
P84095	FALSE	RHOG	18.5504	18.5819	18.5713	18.4517	18.5378	18.4529
Q8IXI1	FALSE	RHOT2	19.4871	19.4433	19.4881	19.4384	19.5046	19.4867
Q8IUC4	FALSE	RHPN2	18.3895	18.4145	18.3588	18.3006	18.2769	18.2377
Q4ADV7	FALSE	RIC1	13.9209	13.9687	13.8045	13.7383	13.9522	14.073
Q6R327	FALSE	RICTOR	16.4256	16.5574	16.592	16.566	16.4875	16.4746
Q5UIP0	FALSE	RIF1	19.3893	19.4594	19.4344	19.4155	19.416	19.461
Q06587	FALSE	RING1	18.7438	18.896	18.7788	18.9916	18.8555	18.8758
Q6NUQ1	FALSE	RINT1	15.7738	15.7993	15.7156	15.8179	15.7664	15.735
Q9BRS2	FALSE	RIOK1	17.0019	16.866	17.0656	17.0926	16.9596	16.8414
O14730	FALSE	RIOK3	15.8008	15.8582	15.5762	15.6248	15.8076	15.7698
Q13546	FALSE	RIPK1	17.1279	17.3105	17.274	17.191	17.0553	17.2537
O43353	FALSE	RIPK2	13.6859	13.5898	13.4746	13.5744	13.7827	13.597
Q96DM3	FALSE	RMC1	15.1573	15.347	15.2713	14.9868	15.203	15.0781
Q96TC7	FALSE	RMDN3	19.1466	19.106	19.2094	19.2102	19.1522	19.2044
Q9NWS8	FALSE	RMND1	16.2447	16.2526	16.1058	16.5045	16.396	16.4348
O75792	FALSE	RNASEH2A	17.0581	17.1597	17.1778	17.2682	17.1552	17.1486
Q5TBB1	FALSE	RNASEH2B	18.5266	18.5545	18.5638	18.4874	18.5773	18.5152
Q8TDP1	FALSE	RNASEH2C	16.6354	16.7488	16.6858	16.7219	16.8522	16.8314
Q8N5U6	FALSE	RNF10	14.8818	14.8021	15.009	14.8194	14.7791	14.7073
Q9Y508	FALSE	RNF114	18.5137	18.4266	18.6089	18.4826	18.4533	18.5352
Q99496	FALSE	RNF2	17.9733	18.0425	18.0392	17.8461	18.1633	18.1021
Q8ND24	FALSE	RNF214	16.5033	16.4036	16.3519	16.3024	16.4014	16.5186
Q5VTB9	FALSE	RNF220	17.3487	17.1505	17.2579	17.2743	17.1888	17.1838
Q96EP0	FALSE	RNF31	15.4425	15.5186	15.7041	15.5676	15.5334	15.4274
Q9H4P4	FALSE	RNF41	13.0069	12.6338	13.0523	13.0626	12.9862	13.0094
O60942	FALSE	RNGTT	19.9397	19.9999	20.0453	19.979	20.0229	19.9665
P60602	FALSE	ROMO1	15.8209	16.0302	15.7049	15.649	15.762	15.7154
Q01973	TRUE	ROR1	15.6703	15.4445	15.3865	15.605	15.4711	15.4687
O75695	FALSE	RP2	19.6075	19.5114	19.5981	19.6405	19.6583	19.5838
Q86UA6	FALSE	RPAIN	16.3977	16.2856	16.4341	16.488	16.3584	16.3674
Q9BWH6	FALSE	RPAP1	15.308	15.4356	15.2036	15.2963	15.1993	15.2381
Q8IXW5	FALSE	RPAP2	14.8701	14.8304	15.0892	14.8667	14.9184	14.9644
Q9H9Y2	FALSE	RPF1	17.7999	17.6939	17.6418	17.6232	17.6646	17.6493
P62891	FALSE	RPL39	18.0285	17.9522	17.902	17.9021	17.8215	17.6098
P04843	TRUE	RPN1	25.0857	25.1017	25.1108	25.0768	25.0916	25.125
P04844	TRUE	RPN2	24.0782	24.0456	24.0081	23.9671	24.0064	24.0095
O95059	FALSE	RPP14	17.1755	17.194	17.1852	17.3329	17.334	17.3252
Q9BUL9	FALSE	RPP25	16.3228	16.3246	16.3611	16.2182	16.3156	16.3462
P78346	FALSE	RPP30	14.8776	14.946	15.0721	14.7222	14.8425	15.0851
P78345	FALSE	RPP38	17.4732	17.4909	17.5255	17.4591	17.4316	17.5243
Q5VT52	FALSE	RPRD2	18.5352	18.5681	18.6307	18.597	18.5542	18.6623
Q86WX3	FALSE	RPS19BP1	17.3155	17.3322	17.2066	17.1395	17.4546	17.3702
P62273	FALSE	RPS29	17.1886	17.1942	17.2099	17.1159	17.3085	17.319
Q15418	FALSE	RPS6KA1	18.9774	18.8951	19.017	19.0397	18.959	18.9869
P23443	FALSE	RPS6KB1	14.6483	14.8524	14.553	14.498	14.7087	14.7701
Q9UBS0	FALSE	RPS6KB2	17.7881	17.8374	17.9924	17.8933	17.8718	17.8284
Q6P087	FALSE	RPUSD3	15.5214	15.8539	15.6653	15.8414	15.6745	15.6976
Q92766	FALSE	RREB1	16.5582	16.5948	16.5096	16.5398	16.6697	16.6736
P56182	FALSE	RRP1	20.5645	20.519	20.6479	20.5782	20.575	20.5333
Q14684	FALSE	RRP1B	21.653	21.673	21.6492	21.7007	21.7026	21.7409
Q96EU6	FALSE	RRP36	16.67	16.7155	16.795	16.7439	16.7536	16.8206
Q9Y3A4	FALSE	RRP7A	17.7138	17.8519	18.0601	17.9788	17.8651	17.9104
O43159	FALSE	RRP8	16.1646	16.0984	15.9589	16.1135	16.0498	16.2096
Q6PCB5	FALSE	RSBN1L	14.1914	14.2548	14.2721	14.2298	14.288	14.3619
Q9UHA3	FALSE	RSL24D1	16.1495	16.0129	16.2101	16.0609	16.3091	15.9686
Q96IZ7	FALSE	RSRC1	14.8899	14.8185	14.7331	14.8349	15.1163	14.9839
Q7L4I2	FALSE	RSRC2	16.7933	16.7294	16.5235	16.7826	16.6788	16.6768
Q15404	FALSE	RSU1	17.6011	17.6372	17.8295	17.813	17.7866	17.669
O00442	FALSE	RTCA	19.4425	19.5555	19.3564	19.4915	19.5687	19.5304
Q92541	FALSE	RTF1	19.6244	19.5728	19.5987	19.5909	19.6114	19.6625
Q9BST9	FALSE	RTKN	18.8003	18.89	18.9085	18.9066	18.957	18.9461
Q8WWV3	FALSE	RTN4IP1	14.6805	14.6486	14.8437	14.7724	14.8827	14.8967
Q96GQ5	FALSE	RUSF1	15.2189	15.6977	15.3507	15.4105	15.6554	15.4585
Q9NTJ5	FALSE	SACM1L	21.1362	21.1245	21.1118	21.1281	21.1496	21.1862
Q6SPF0	FALSE	SAMD1	15.2175	15.0941	15.035	15.1653	15.2453	15.0049
Q9Y3Z3	FALSE	SAMHD1	17.8785	18.0807	17.9892	17.8599	17.9889	18.0115
Q9Y512	FALSE	SAMM50	19.0038	18.8524	18.9059	19.0395	19.0771	18.8531
Q9H0E3	FALSE	SAP130	17.4937	17.6315	17.6235	17.3138	17.4186	17.3616
Q9NR31	FALSE	SAR1A	22.4314	22.3737	22.4086	22.4589	22.4573	22.503
Q9Y6B6	FALSE	SAR1B	20.4631	20.5374	20.5826	20.6527	20.5792	20.6363
Q9NP81	FALSE	SARS2	18.8123	18.8087	18.9423	18.7458	18.8639	18.8242
Q6UVJ0	FALSE	SASS6	13.5908	13.3741	13.4953	13.481	13.6627	13.3104
O95248	FALSE	SBF1	17.8875	17.9132	17.9296	17.8838	17.9759	18.0394
Q9H7N4	FALSE	SCAF1	19.4314	19.463	19.4868	19.3942	19.4573	19.4084
Q9UPN6	FALSE	SCAF8	15.8014	15.898	15.8018	15.901	15.7951	16.0017
O15126	FALSE	SCAMP1	18.7002	18.7112	18.6899	18.8015	18.7905	18.7813
O15127	FALSE	SCAMP2	18.9404	19.0062	19.0698	19.0164	18.9938	18.9512
Q969E2	FALSE	SCAMP4	18.9522	18.7692	18.6396	18.8199	18.6389	18.699
Q12770	FALSE	SCAP	14.425	14.4976	14.3907	14.5317	14.4584	14.5687
Q14108	FALSE	SCARB2	20.6503	20.8513	20.8	20.7984	20.7896	20.8047
Q8NBX0	FALSE	SCCPDH	20.7257	20.8078	20.765	20.7348	20.7578	20.8282
O00767	FALSE	SCD	21.7655	21.7359	21.702	21.5367	21.5338	21.574
O76038	FALSE	SCGN	17.4113	17.4612	17.3359	17.3272	17.4591	17.5085
Q9UQR0	FALSE	SCML2	19.3734	19.4504	19.3339	19.412	19.3738	19.31
Q9UIL1	FALSE	SCOC	15.168	15.2151	15.4914	15.52	15.3077	15.4558
Q0VDG4	FALSE	SCRN3	14.509	14.6636	14.6326	14.5761	14.6385	14.6043
Q96KG9	FALSE	SCYL1	18.7851	18.626	18.7048	18.6871	18.5731	18.8169
Q6P3W7	FALSE	SCYL2	18.2348	18.356	18.4109	18.1294	18.31	18.4277
Q9NVU7	FALSE	SDAD1	20.5779	20.6436	20.5933	20.5044	20.5924	20.5198
Q99470	TRUE	SDF2	17.7739	17.679	17.7232	17.756	17.762	17.8885
Q9NX18	FALSE	SDHAF2	15.4829	15.6279	15.5598	15.7074	16.2752	15.7875
Q5VUM1	FALSE	SDHAF4	13.708	13.7062	13.834	13.4717	13.721	13.7729
P21912	FALSE	SDHB	18.6094	18.7837	18.566	18.6773	18.7745	18.7529
Q99643	FALSE	SDHC	16.2662	16.1721	16.1096	16.2168	16.0696	15.9482
Q96GA7	FALSE	SDSL	18.7279	18.823	18.7567	18.8957	18.7697	18.9277
P67812	FALSE	SEC11A	20.1227	20.1662	20.2501	20.3168	20.2752	20.1438
Q9BY50	FALSE	SEC11C	16.2204	16.1141	15.9214	16.2396	15.9243	16.1313
Q15437	FALSE	SEC23B	18.6141	18.6275	18.5967	18.7141	18.7189	18.6059
O95487	FALSE	SEC24B	17.7113	17.6337	17.6808	17.5555	17.6646	17.5989
P61619	FALSE	SEC61A1	22.25	22.2536	22.2592	22.1869	22.1754	22.3063
P60468	FALSE	SEC61B	21.6084	21.5884	21.5312	21.6298	21.5928	21.5798
P60059	FALSE	SEC61G	18.162	17.9777	18.4022	18.0422	18.5569	18.6968
Q99442	FALSE	SEC62	19.0888	18.8034	19.1517	19.3379	19.1483	19.1425
[truncated: 645 more rows]

## Sheet: Media Only Proteins
protein_id	sig_pep	gene_id	media_1	media_2	media_3	media_bfa_1	media_bfa_2	media_bfa_3
P53384	FALSE	NUBP1	11.0028	10.9635	10.2348	11.3045	11.4961	11.3965
O75509	TRUE	TNFRSF21	11.8702	12.1704	12.0192	11.5882	11.3625	11.4814
Q86VW0	FALSE	SESTD1	11.1765	10.7595	11.5273	12.1335	12.257	11.5858
Q6UWB1	TRUE	IL27RA	10.665	11.3101	11.7813	12.8996	11.9024	12.1571
Q8IWK6	TRUE	ADGRA3	11.6913	11.9196	12.3214	12.8706	11.5103	11.767
Q9BUD6	TRUE	SPON2	12.1484	12.3919	13.0243	11.7665	11.6104	11.3219
Q6V1X1	FALSE	DPP8	12.5722	11.2951	12.0056	12.9842	12.0594	12.0876
P32121	FALSE	ARRB2	12.2061	12.7797	12.7712	11.5309	11.7328	11.9854
P09341	TRUE	CXCL1	12.8031	12.556	12.9756	12.1183	11.5458	11.5881
P34096	TRUE	RNASE4	13.2683	12.9531	13.7407	12.252	10.4234	11.0419
P48668	FALSE	KRT6C	12.057	12.424	12.3282	13.9375	12.2984	12.3903
Q02742	FALSE	GCNT1	12.3933	12.9493	13.2576	12.8901	11.9983	11.77
Q86SJ2	TRUE	AMIGO2	12.6359	12.3371	12.8617	13.2041	12.2863	12.2999
P31151	FALSE	S100A7	13.7854	13.7558	11.3173	13.0256	11.2115	11.2543
P18065	TRUE	IGFBP2	12.7659	12.9294	13.3591	13.2118	12.6318	12.6852
P20742	TRUE	PZP	12.6105	12.9703	13.5852	13.7079	12.7361	12.1882
P22607	TRUE	FGFR3	12.3275	12.6367	12.4454	12.4358	13.0953	13.3277
O94907	TRUE	DKK1	13.5476	13.6754	14.2093	12.8369	12.1652	12.5176
P29122	TRUE	PCSK6	13.215	13.2287	13.5259	13.4614	13.102	13.0921
Q15172	FALSE	PPP2R5A	13.4057	13.217	13.3424	12.964	13.2789	13.2491
Q9H227	FALSE	GBA3	12.9996	13.2168	13.269	14.1043	13.415	13.1853
Q7Z628	FALSE	NET1	13.4213	13.2834	13.4431	13.8068	13.3991	13.3292
O43854	TRUE	EDIL3	13.9533	14.2358	14.6418	12.8552	12.2262	12.5196
Q9ULF5	TRUE	SLC39A10	13.3861	13.49	13.6044	14.7947	13.5797	13.4604
Q8N8Z6	TRUE	DCBLD1	13.2858	13.7984	14.0216	13.8832	13.4495	13.57
P04259	FALSE	KRT6B	14.0393	13.4641	13.8254	14.6276	13.262	13.5596
Q9HBM1	FALSE	SPC25	13.7144	13.5071	13.9893	13.5053	13.6328	13.6129
Q9NVQ4	FALSE	FAIM	13.7614	14.5719	14.5889	12.5478	12.9296	12.9658
P15169	TRUE	CPN1	13.8653	13.7237	14.5028	12.5675	13.3053	12.924
Q6PCB0	TRUE	VWA1	14.0634	14.4881	14.9254	13.8165	12.7583	12.6419
P57086	FALSE	SCAND1	13.8917	13.7751	13.8997	14.8014	13.6045	13.675
P01040	FALSE	CSTA	14.3164	13.9844	13.6988	15.0297	13.7429	13.6339
Q6DKJ4	FALSE	NXN	14.0329	13.9889	13.7234	13.7197	14.0392	14.1195
O95025	TRUE	SEMA3D	14.0333	14.1959	14.6105	13.8262	13.7045	13.2787
P55316	FALSE	FOXG1	14.097	13.9196	14.4256	15.3929	13.9144	13.7022
Q96DN2	TRUE	VWCE	13.4287	13.4747	14.1652	15.584	13.5975	14.7681
Q4J6C6	FALSE	PREPL	14.3005	14.3888	14.2894	14.5189	13.9182	14.2219
P22352	TRUE	GPX3	15.1674	15.1487	15.4232	13.0833	12.4126	12.0779
Q6EMK4	TRUE	VASN	14.2104	14.3308	14.6794	15.4713	13.9385	13.9894
P19021	TRUE	PAM	14.4557	14.2514	14.2389	15.1087	14.2047	14.2583
A6NHX0	FALSE	CASTOR2	14.2186	14.486	14.4242	14.7116	14.3347	14.4421
Q7Z3B1	TRUE	NEGR1	14.6168	14.6163	14.966	14.6407	13.99	14.1781
P15692	TRUE	VEGFA	15.3397	15.3012	15.7155	13.3318	12.5288	12.4776
Q8WVZ9	FALSE	KBTBD7	14.7482	14.6185	14.3464	15.3408	14.3223	14.268
O75037	FALSE	KIF21B	14.4702	14.2815	14.434	15.5902	14.5468	14.3088
P02656	TRUE	APOC3	14.6264	14.5921	14.8584	14.6612	14.3916	14.2755
Q13137	FALSE	CALCOCO2	14.3966	14.357	14.357	14.7359	14.5684	14.6768
Q8IY47	FALSE	KBTBD2	14.5854	14.5778	14.818	14.7279	14.4017	14.545
Q96A46	FALSE	SLC25A28	13.9808	14.3953	14.2017	14.1502	14.7249	14.9635
P10646	TRUE	TFPI	14.8466	14.6902	14.6371	15.0495	14.4229	14.7832
Q14CN4	FALSE	KRT72	16.4503	14.7552	15.1638	15.3706	12.1064	12.5914
P30793	FALSE	GCH1	14.5544	14.5791	14.6998	15.0313	14.75	14.6898
Q14517	TRUE	FAT1	15.0822	15.0485	15.312	14.1452	14.3777	14.2195
P54105	FALSE	CLNS1A	14.9664	14.9022	15.0405	14.3343	14.6292	14.7729
P02458	TRUE	COL2A1	15.4311	15.4136	15.8048	14.6643	13.7202	13.8125
P78509	TRUE	RELN	15.5284	15.5419	15.7352	14.3118	14.0173	13.8764
P04217	TRUE	A1BG	15.1314	15.1073	15.6634	14.8102	14.3535	14.9044
P19256	TRUE	CD58	15.273	15.1897	15.1322	16.4376	14.3813	14.4907
O14960	TRUE	LECT2	14.9034	15.3625	15.5892	15.0946	14.685	14.449
Q16270	TRUE	IGFBP7	15.6868	15.4674	15.9605	14.6958	14.0054	14.1454
Q9GZP8	FALSE	IMUP	15.1287	14.8873	14.9293	15.1766	15.0878	14.9387
P08571	TRUE	CD14	15.1439	15.2164	15.4708	15.5812	14.779	14.6558
Q06418	TRUE	TYRO3	14.9989	14.9741	15.1234	15.7052	14.7654	15.0986
Q99574	TRUE	SERPINI1	15.2953	15.5875	15.8731	14.9269	14.3932	14.5755
Q562F6	FALSE	SGO2	14.2181	15.0632	14.4505	13.3378	15.2271	15.6468
Q2VWP7	TRUE	PRTG	14.813	15.1305	15.373	16.139	14.9145	15.0647
Q9NP84	TRUE	TNFRSF12A	15.4502	15.1783	15.7016	15.4329	14.7572	14.8176
A6NCF5	FALSE	KLHL33	14.0294	14.6867	14.3976	13.3984	15.5051	15.7195
Q9H4K7	FALSE	MTG2	14.8822	14.8096	15.1962	16.874	15.0504	14.9
Q9H0F6	FALSE	SHARPIN	15.5045	15.7756	15.7886	14.461	14.2305	14.3309
Q03167	TRUE	TGFBR3	15.1773	15.173	15.2689	15.7932	15.3249	15.2848
Q15714	FALSE	TSC22D1	15.3939	15.311	15.4996	15.7306	15.0754	15.3237
Q9HDB5	TRUE	NRXN3	14.6852	14.7958	15.0515	16.6247	14.9945	15.9199
Q9H4F8	TRUE	SMOC1	15.6241	15.443	15.8733	15.7658	15.0275	15.3787
P68366	FALSE	TUBA4A	15.2366	15.2976	15.2918	15.6923	15.4665	15.5108
P42357	FALSE	HAL	15.574	15.4273	15.5175	16.2766	15.2767	15.4712
P03950	TRUE	ANG	15.7727	15.846	16.4282	15.7767	14.9886	14.4767
P00751	TRUE	CFB	16.2036	16.0136	16.6464	14.8955	14.474	14.5753
P54756	TRUE	EPHA5	15.9011	15.6088	16.1862	16.6541	14.9963	15.1064
Q969E8	FALSE	TSR2	15.9875	15.8279	16.2662	15.44	15.2277	15.2056
P10109	FALSE	FDX1	15.6461	15.7857	15.5081	15.6654	15.5566	15.7356
Q96A83	TRUE	COL26A1	16.2173	16.0111	16.3491	15.8948	15.1088	15.2656
Q03181	FALSE	PPARD	15.5433	15.7346	16.5415	16.4671	15.7824	15.1921
P20142	TRUE	PGC	16.6327	16.7648	17.1832	14.9906	13.4309	14.0952
Q13093	TRUE	PLA2G7	16.3188	16.3747	16.5693	15.5373	15.1917	15.1802
P22792	TRUE	CPN2	16.6222	16.6225	17.0209	15.964	14.6619	14.375
P04155	TRUE	TFF1	16.5839	16.7048	16.715	16.3625	14.5707	14.7873
Q14520	TRUE	HABP2	16.3938	16.3237	16.6003	16.4032	15.6966	15.596
Q04756	TRUE	HGFAC	15.7222	15.9473	16.4461	16.5782	16.0054	15.9172
P00748	TRUE	F12	16.9116	16.7919	17.2556	15.0089	14.2605	14.1149
P19801	TRUE	AOC1	16.0018	15.9902	16.3117	17.4621	15.9823	15.8151
Q9UHL4	TRUE	DPP7	15.9807	15.8939	16.5983	17.1747	15.8096	16.0638
P20930	FALSE	FLG	17.2005	16.2167	16.6098	15.9684	15.4089	15.322
Q68D85	TRUE	NCR3LG1	16.1861	16.218	16.0862	16.6647	16.0754	16.2498
O00462	TRUE	MANBA	16.1409	16.3587	16.6921	17.1436	15.7091	15.8791
P19957	TRUE	PI3	17.042	16.9722	17.3444	15.8614	14.6843	14.5134
P00742	TRUE	F10	17.1103	17.319	17.3812	15.7128	14.5514	14.6198
O75414	FALSE	NME6	16.4806	16.8002	16.762	17.4197	15.4235	16.1518
P47972	TRUE	NPTX2	17.0177	17.0982	17.5166	15.7857	15.5473	15.6739
Q9P281	FALSE	BAHCC1	16.4563	16.7049	16.3251	16.1167	16.5441	16.3156
P05452	TRUE	CLEC3B	16.7918	16.4955	16.9089	16.9914	16.3392	16.3436
P09871	TRUE	C1S	17.1268	17.1471	17.5211	16.4086	15.5198	15.6621
Q5HYJ3	FALSE	FAM76B	17.4763	17.8067	17.882	15.7628	14.2273	14.4539
O95445	TRUE	APOM	17.4336	17.4956	17.7149	16.0539	15.4808	15.6467
P08833	TRUE	IGFBP1	17.1851	17.2286	17.5716	15.9644	16.1882	16.1847
P17050	TRUE	NAGA	16.7596	16.7001	17.0861	17.8476	16.5972	16.4831
P04003	TRUE	C4BPA	17.6699	17.6276	17.854	16.1549	15.0687	15.5279
Q96IY4	TRUE	CPB2	17.2921	17.3816	17.6699	16.1197	16.0035	16.2366
Q9BQT9	TRUE	CLSTN3	17.4303	17.4558	17.9391	16.8442	16.2704	16.096
P05543	TRUE	SERPINA7	17.7931	17.9484	18.2531	17.2727	16.0486	15.5894
P07477	TRUE	PRSS1	18.1803	18.0484	17.6711	19.2621	16.9126	16.8383
P02766	TRUE	TTR	18.558	18.1388	18.953	17.3726	16.2293	16.347
Q13822	TRUE	ENPP2	18.2928	18.3192	18.6781	17.123	16.9595	16.943
P29622	TRUE	SERPINA4	18.1829	18.1569	18.648	17.01	17.0022	17.0222
P13647	FALSE	KRT5	18.8322	17.8334	18.4267	18.273	17.1238	17.3015
P13611	TRUE	VCAN	17.899	17.9908	18.1922	18.6286	17.6434	17.5389
P02533	FALSE	KRT14	18.9693	17.7452	18.6668	18.6827	16.99	17.7169
P55058	TRUE	PLTP	18.7783	18.6784	19.0735	17.5467	16.8682	17.0119
P34059	TRUE	GALNS	18.1476	18.2835	18.6601	19.0786	17.5406	17.5707
P02750	TRUE	LRG1	18.7728	18.6506	19.2228	18.5234	16.8705	16.98
O15230	TRUE	LAMA5	18.1452	18.2016	18.532	19.1833	17.7974	17.9716
P03973	TRUE	SLPI	18.7808	18.7159	18.9983	18.6988	17.5421	17.7141
P08185	TRUE	SERPINA6	18.9748	18.9268	19.2046	17.6629	17.2496	17.0845
O76061	TRUE	STC2	19.2096	19.2138	19.691	16.961	16.5864	16.6694
P43251	TRUE	BTD	19.1561	19.2097	19.5543	18.2503	16.5498	16.5842
Q494V2	FALSE	CFAP100	18.6356	18.3984	19.1407	19.5334	18.3779	17.4739
O00391	TRUE	QSOX1	18.559	18.5592	18.9629	19.4866	18.3097	18.2176
P35443	TRUE	THBS4	19.3083	19.3422	19.8109	17.9241	17.2109	17.0191
P49908	TRUE	SELENOP	19.4294	19.4196	19.8601	17.8787	17.0169	17.184
P01011	TRUE	SERPINA3	19.4563	19.4155	20.1981	18.4311	17.2505	17.1683
Q12805	TRUE	EFEMP1	19.7616	19.6843	20.2132	17.6867	16.8309	16.9161
P05156	TRUE	CFI	19.4992	19.5185	19.8841	18.543	17.6843	18.0715
P08603	TRUE	CFH	19.6234	19.6468	19.987	18.3133	17.864	18.0921
Q5SYB0	FALSE	FRMPD1	19.642	19.7355	19.9788	18.5344	17.7937	17.7968
P48740	TRUE	MASP1	19.8232	19.7825	20.1862	18.6243	17.9126	18.1409
P00995	TRUE	SPINK1	20.1919	19.9841	20.5504	18.4064	16.8769	16.8467
Q16819	TRUE	MEP1A	19.8036	20.0187	20.5066	19.1814	17.9046	18.1599
P05546	TRUE	SERPIND1	20.4145	20.3667	20.8426	18.4913	17.498	17.4246
O00468	TRUE	AGRN	19.9864	20.0308	20.2961	20.1852	19.0263	18.9419
P02790	TRUE	HPX	20.7052	20.7125	20.9907	19.1592	17.7887	17.7223
P01042	TRUE	KNG1	20.6474	20.6764	21.0679	19.3096	18.9773	18.8643
P05154	TRUE	SERPINA5	20.9733	20.7462	21.4124	19.1632	18.4446	18.5237
P19652	TRUE	ORM2	21.1599	21.1587	21.4597	20.1583	18.3424	18.3252
P00450	TRUE	CP	21.0197	21.1455	21.3773	19.9579	18.4485	18.7774
Q08830	TRUE	FGL1	21.4282	21.414	21.849	19.5764	18.652	18.6621
P07996	TRUE	THBS1	20.8232	20.8604	21.4815	21.2521	20.3755	20.4384
P01019	TRUE	AGT	23.7263	23.7487	24.1173	22.2858	20.4502	20.3159

## Sheet: GO SP BFA Resistant Proteins
GO Analysis of signal peptide containing proteins resistant to BFA
Analysis Type:	PANTHER Overrepresentation Test (Released 20220202)
Annotation Version and Release Date:	GO Ontology database DOI: 10.5281/zenodo.6399963 Released 2022-03-22
Analyzed List:	upload_1 (Homo sapiens)
Reference List:	Homo sapiens (all genes in database)
Test Type:	FISHER
Correction:	FDR
GO cellular component complete	Homo sapiens - REFLIST (20589)	upload_1 (237)	upload_1 (expected)	upload_1 (over/under)	upload_1 (fold Enrichment)	upload_1 (raw P-value)	upload_1 (FDR)
laminin-10 complex (GO:0043259)	3	3	0.03	+	86.87	2.84e-05	0.00061
procollagen-proline 4-dioxygenase complex (GO:0016222)	2	2	0.02	+	86.87	0.000762	0.0126
glucosidase II complex (GO:0017177)	2	2	0.02	+	86.87	0.000762	0.0125
beta-N-acetylhexosaminidase complex (GO:1905379)	2	2	0.02	+	86.87	0.000762	0.0124
endoplasmic reticulum chaperone complex (GO:0034663)	11	8	0.13	+	63.18	1.7e-11	6.66e-10
laminin-11 complex (GO:0043260)	3	2	0.03	+	57.92	0.00126	0.0196
laminin-1 complex (GO:0005606)	3	2	0.03	+	57.92	0.00126	0.0195
endolysosome lumen (GO:0036021)	5	2	0.06	+	34.75	0.00261	0.0375
sarcoplasmic reticulum lumen (GO:0033018)	10	4	0.12	+	34.75	1.5e-05	0.000328
intermediate-density lipoprotein particle (GO:0034363)	5	2	0.06	+	34.75	0.00261	0.0372
lysosomal lumen (GO:0043202)	97	34	1.12	+	30.45	8.18e-37	1.39e-34
sorting endosome (GO:0097443)	6	2	0.07	+	28.96	0.00345	0.0476
cortical granule (GO:0060473)	6	2	0.07	+	28.96	0.00345	0.0473
platelet dense granule lumen (GO:0031089)	14	4	0.16	+	24.82	4.41e-05	0.000892
laminin complex (GO:0043256)	12	3	0.14	+	21.72	0.000598	0.0102
platelet dense granule (GO:0042827)	21	5	0.24	+	20.68	9.9e-06	0.000225
vacuolar lumen (GO:0005775)	173	40	1.99	+	20.09	3.72e-37	6.89e-35
smooth endoplasmic reticulum (GO:0005790)	31	7	0.36	+	19.62	2.11e-07	5.83e-06
azurophil granule lumen (GO:0035578)	90	18	1.04	+	17.37	3.01e-16	1.98e-14
endoplasmic reticulum lumen (GO:0005788)	312	61	3.59	+	16.98	3.55e-53	1.04e-50
azurophil granule (GO:0042582)	154	27	1.77	+	15.23	1.71e-22	1.29e-20
primary lysosome (GO:0005766)	154	27	1.77	+	15.23	1.71e-22	1.24e-20
melanosome (GO:0042470)	110	18	1.27	+	14.22	6.7e-15	4.14e-13
pigment granule (GO:0048770)	110	18	1.27	+	14.22	6.7e-15	4.02e-13
endosome lumen (GO:0031904)	35	5	0.4	+	12.41	8.7e-05	0.00171
azurophil granule membrane (GO:0035577)	58	8	0.67	+	11.98	8.13e-07	2.1e-05
Golgi lumen (GO:0005796)	102	14	1.17	+	11.92	6.02e-11	2.28e-09
endocytic vesicle lumen (GO:0071682)	22	3	0.25	+	11.85	0.00278	0.0389
endoplasmic reticulum-Golgi intermediate compartment (GO:0005793)	133	18	1.53	+	11.76	1.27e-13	7.2e-12
specific granule lumen (GO:0035580)	61	8	0.7	+	11.39	1.15e-06	2.93e-05
trans-Golgi network transport vesicle (GO:0030140)	39	5	0.45	+	11.14	0.000138	0.00261
endoplasmic reticulum quality control compartment (GO:0044322)	24	3	0.28	+	10.86	0.00348	0.0473
rough endoplasmic reticulum (GO:0005791)	82	10	0.94	+	10.59	9.61e-08	2.76e-06
endoplasmic reticulum-Golgi intermediate compartment membrane (GO:0033116)	78	9	0.9	+	10.02	6.52e-07	1.75e-05
vesicle lumen (GO:0031983)	325	37	3.74	+	9.89	1.49e-24	1.32e-22
secretory granule lumen (GO:0034774)	320	36	3.68	+	9.77	9.59e-24	7.83e-22
basement membrane (GO:0005604)	98	11	1.13	+	9.75	4.73e-08	1.46e-06
cytoplasmic vesicle lumen (GO:0060205)	323	36	3.72	+	9.68	1.28e-23	1.01e-21
endoplasmic reticulum protein-containing complex (GO:0140534)	127	14	1.46	+	9.58	8.37e-10	2.94e-08
tertiary granule lumen (GO:1904724)	55	6	0.63	+	9.48	6.71e-05	0.00133
ficolin-1-rich granule membrane (GO:0101003)	61	6	0.7	+	8.54	0.000114	0.00219
intercalated disc (GO:0014704)	51	5	0.59	+	8.52	0.000436	0.0076
ficolin-1-rich granule (GO:0101002)	185	18	2.13	+	8.45	2.05e-11	7.89e-10
ficolin-1-rich granule lumen (GO:1904813)	124	12	1.43	+	8.41	5.22e-08	1.59e-06
collagen-containing extracellular matrix (GO:0062023)	430	41	4.95	+	8.28	1.86e-24	1.59e-22
tertiary granule (GO:0070820)	164	15	1.89	+	7.95	2.22e-09	7.68e-08
COPII-coated ER to Golgi transport vesicle (GO:0030134)	93	8	1.07	+	7.47	2.03e-05	0.000441
extracellular matrix (GO:0031012)	572	48	6.58	+	7.29	2.38e-26	2.31e-24
external encapsulating structure (GO:0030312)	573	48	6.6	+	7.28	2.55e-26	2.37e-24
cell-cell contact zone (GO:0044291)	73	6	0.84	+	7.14	0.000283	0.00507
lytic vacuole (GO:0000323)	741	59	8.53	+	6.92	2.16e-31	2.94e-29
lysosome (GO:0005764)	741	59	8.53	+	6.92	2.16e-31	2.76e-29
Golgi-associated vesicle (GO:0005798)	92	7	1.06	+	6.61	0.000138	0.00259
platelet alpha granule lumen (GO:0031093)	67	5	0.77	+	6.48	0.00138	0.0211
secretory granule (GO:0030141)	875	62	10.07	+	6.16	2.16e-30	2.44e-28
vacuole (GO:0005773)	837	59	9.63	+	6.12	9.49e-29	9.69e-27
sarcoplasmic reticulum (GO:0016529)	72	5	0.83	+	6.03	0.00186	0.0281
specific granule (GO:0042581)	159	11	1.83	+	6.01	4.15e-06	0.000101
tertiary granule membrane (GO:0070821)	73	5	0.84	+	5.95	0.00197	0.0293
cell surface (GO:0009986)	987	66	11.36	+	5.81	4.62e-31	5.55e-29
focal adhesion (GO:0005925)	422	28	4.86	+	5.76	3.11e-13	1.67e-11
platelet alpha granule (GO:0031091)	91	6	1.05	+	5.73	0.00085	0.0138
cell-substrate junction (GO:0030055)	431	28	4.96	+	5.64	5.04e-13	2.51e-11
sarcoplasm (GO:0016528)	79	5	0.91	+	5.5	0.00272	0.0383
secretory vesicle (GO:0099503)	1043	65	12.01	+	5.41	6.67e-29	7.17e-27
secretory granule membrane (GO:0030667)	312	19	3.59	+	5.29	8.96e-09	2.95e-07
extracellular exosome (GO:0070062)	2100	126	24.17	+	5.21	9.31e-60	6.34e-57
extracellular vesicle (GO:1903561)	2123	126	24.44	+	5.16	3.08e-59	1.57e-56
extracellular organelle (GO:0043230)	2124	126	24.45	+	5.15	3.24e-59	1.32e-56
extracellular membrane-bounded organelle (GO:0065010)	2124	126	24.45	+	5.15	3.24e-59	1.1e-56
membrane microdomain (GO:0098857)	331	19	3.81	+	4.99	2.2e-08	6.91e-07
adherens junction (GO:0005912)	179	10	2.06	+	4.85	6.42e-05	0.00128
membrane raft (GO:0045121)	330	18	3.8	+	4.74	1.08e-07	3.07e-06
plasma membrane raft (GO:0044853)	115	6	1.32	+	4.53	0.00264	0.0374
basal part of cell (GO:0045178)	273	14	3.14	+	4.46	5.72e-06	0.000133
basal plasma membrane (GO:0009925)	255	13	2.94	+	4.43	1.31e-05	0.000292
endoplasmic reticulum (GO:0005783)	2024	101	23.3	+	4.34	7.16e-39	1.46e-36
extracellular space (GO:0005615)	3419	166	39.36	+	4.22	6.27e-73	1.28e-69
coated vesicle (GO:0030135)	309	15	3.56	+	4.22	4.99e-06	0.000118
basolateral plasma membrane (GO:0016323)	230	11	2.65	+	4.15	0.000105	0.00204
external side of plasma membrane (GO:0009897)	481	23	5.54	+	4.15	1.81e-08	5.76e-07
anchoring junction (GO:0070161)	848	40	9.76	+	4.1	7.98e-14	4.66e-12
anchored component of membrane (GO:0031225)	171	8	1.97	+	4.06	0.00105	0.0169
integral component of synaptic membrane (GO:0099699)	152	7	1.75	+	4	0.00234	0.0341
intrinsic component of synaptic membrane (GO:0099240)	164	7	1.89	+	3.71	0.0035	0.0474
receptor complex (GO:0043235)	552	23	6.35	+	3.62	1.96e-07	5.47e-06
cytoplasmic vesicle (GO:0031410)	2483	103	28.58	+	3.6	5.13e-33	8.05e-31
intracellular vesicle (GO:0097708)	2486	103	28.62	+	3.6	5.67e-33	8.27e-31
endocytic vesicle membrane (GO:0030666)	194	8	2.23	+	3.58	0.00226	0.0334
late endosome (GO:0005770)	291	12	3.35	+	3.58	0.000195	0.00353
extracellular region (GO:0005576)	4393	181	50.57	+	3.58	7.78e-72	7.94e-69
transport vesicle (GO:0030133)	423	17	4.87	+	3.49	1.28e-05	0.000287
lytic vacuole membrane (GO:0098852)	416	16	4.79	+	3.34	3.84e-05	0.0008
lysosomal membrane (GO:0005765)	416	16	4.79	+	3.34	3.84e-05	0.000792
side of membrane (GO:0098552)	708	27	8.15	+	3.31	9.02e-08	2.63e-06
trans-Golgi network (GO:0005802)	263	10	3.03	+	3.3	0.0012	0.0189
vesicle (GO:0031982)	3964	150	45.63	+	3.29	6.09e-49	1.38e-46
Golgi apparatus (GO:0005794)	1653	62	19.03	+	3.26	1.09e-16	7.43e-15
cell-cell junction (GO:0005911)	505	18	5.81	+	3.1	3.31e-05	0.000697
vacuolar membrane (GO:0005774)	459	16	5.28	+	3.03	0.000117	0.00223
endomembrane system (GO:0012505)	4727	163	54.41	+	3	7.33e-50	1.87e-47
intrinsic component of plasma membrane (GO:0031226)	1752	58	20.17	+	2.88	2.6e-13	1.44e-11
integral component of plasma membrane (GO:0005887)	1670	54	19.22	+	2.81	5.24e-12	2.27e-10
endocytic vesicle (GO:0030139)	342	11	3.94	+	2.79	0.00249	0.0361
endosome (GO:0005768)	1033	31	11.89	+	2.61	1.52e-06	3.84e-05
cytoplasmic vesicle membrane (GO:0030659)	1191	33	13.71	+	2.41	4.17e-06	0.0001
perinuclear region of cytoplasm (GO:0048471)	733	20	8.44	+	2.37	0.000562	0.00965
vesicle membrane (GO:0012506)	1210	33	13.93	+	2.37	5.46e-06	0.000128
axon (GO:0030424)	638	17	7.34	+	2.31	0.00191	0.0286
cell junction (GO:0030054)	2116	53	24.36	+	2.18	7.48e-08	2.25e-06
plasma membrane region (GO:0098590)	1245	30	14.33	+	2.09	0.000169	0.00308
organelle subcompartment (GO:0031984)	1501	36	17.28	+	2.08	4.36e-05	0.000891
endoplasmic reticulum membrane (GO:0005789)	1164	27	13.4	+	2.02	0.000607	0.0102
endoplasmic reticulum subcompartment (GO:0098827)	1168	27	13.44	+	2.01	0.00063	0.0105
nuclear outer membrane-endoplasmic reticulum membrane network (GO:0042175)	1186	27	13.65	+	1.98	0.00108	0.0172
bounding membrane of organelle (GO:0098588)	2124	48	24.45	+	1.96	8.08e-06	0.000185
cell periphery (GO:0071944)	6436	142	74.08	+	1.92	2.22e-19	1.56e-17
organelle lumen (GO:0043233)	5603	117	64.5	+	1.81	7.13e-13	3.46e-11
intracellular organelle lumen (GO:0070013)	5603	117	64.5	+	1.81	7.13e-13	3.38e-11
membrane-enclosed lumen (GO:0031974)	5603	117	64.5	+	1.81	7.13e-13	3.31e-11
plasma membrane (GO:0005886)	5955	119	68.55	+	1.74	9.67e-12	4.03e-10
intrinsic component of membrane (GO:0031224)	5959	108	68.59	+	1.57	7.61e-08	2.25e-06
organelle membrane (GO:0031090)	3665	66	42.19	+	1.56	0.000158	0.00291
integral component of membrane (GO:0016021)	5800	101	66.76	+	1.51	2.86e-06	7.11e-05
membrane (GO:0016020)	9947	162	114.5	+	1.41	7.49e-10	2.68e-08
cytoplasm (GO:0005737)	12030	190	138.48	+	1.37	2.25e-12	1.02e-10
membrane-bounded organelle (GO:0043227)	13187	206	151.8	+	1.36	5.5e-15	3.51e-13
intracellular membrane-bounded organelle (GO:0043231)	12120	186	139.51	+	1.33	2.55e-10	9.47e-09
organelle (GO:0043226)	14021	207	161.4	+	1.28	1.14e-11	4.57e-10
intracellular organelle (GO:0043229)	13209	186	152.05	+	1.22	2.96e-06	7.29e-05
intracellular anatomical structure (GO:0005622)	14901	195	171.53	+	1.14	0.000552	0.00955
cellular anatomical entity (GO:0110165)	18776	237	216.13	+	1.1	7.24e-10	2.64e-08
cellular_component (GO:0005575)	18924	237	217.83	+	1.09	4.03e-09	1.37e-07
cytosol (GO:0005829)	5444	30	62.67	-	0.48	3.52e-07	9.58e-06
nucleus (GO:0005634)	7663	40	88.21	-	0.45	1.05e-11	4.27e-10
cytoskeleton (GO:0005856)	2377	11	27.36	-	0.4	0.000428	0.00753
supramolecular complex (GO:0099080)	1376	5	15.84	-	0.32	0.0023	0.0338
intracellular non-membrane-bounded organelle (GO:0043232)	5179	16	59.62	-	0.27	3.66e-13	1.92e-11
non-membrane-bounded organelle (GO:0043228)	5180	16	59.63	-	0.27	3.67e-13	1.87e-11
nuclear lumen (GO:0031981)	4487	13	51.65	-	0.25	8.91e-12	3.79e-10
nucleoplasm (GO:0005654)	4124	10	47.47	-	0.21	3.24e-12	1.44e-10
microtubule cytoskeleton (GO:0015630)	1351	2	15.55	-	0.13	2.88e-05	0.000612
polymeric cytoskeletal fiber (GO:0099513)	784	1	9.02	-	0.11	0.00178	0.0271
microtubule organizing center (GO:0005815)	830	1	9.55	-	0.1	0.00123	0.0193
chromosome (GO:0005694)	1841	1	21.19	-	0.05	1.16e-08	3.75e-07
organelle inner membrane (GO:0019866)	556	0	6.4	-	< 0.01	0.00343	0.0476
chromatin (GO:0000785)	1274	0	14.67	-	< 0.01	7.01e-07	1.83e-05
Unclassified (UNCLASSIFIED)	1665	0	19.17	-	< 0.01	4.03e-09	1.35e-07
intracellular protein-containing complex (GO:0140535)	767	0	8.83	-	< 0.01	0.000325	0.00577
nuclear protein-containing complex (GO:0140513)	1262	0	14.53	-	< 0.01	6.63e-07	1.76e-05
nuclear body (GO:0016604)	827	0	9.52	-	< 0.01	0.00014	0.00259
